# Supplementary material for: 1-Isobutyl-4-meth­oxy-1H-imidazo[4,5-c]quinoline
Source: Acta Crystallogr Sect E Struct Rep Online. 2011 Aug 11;67(Pt 9):o2331. doi: 10.1107/S1600536811031801 (PMC3200859; doi:10.1107/S1600536811031801)
Supplement: Supplementary file 2 [file e-67-o2331-Isup2.hkl]

# 
# h,k,l, Fc-squared, Fo-squared, sigma(Fo-squared) and status flag 
# 
data_I
_shelx_title ' gkn6n in P2(1)/c RT' 
_shelx_refln_list_code          4 
_shelx_F_calc_maximum      162.51 
_exptl_crystal_F_000       544.00 
_reflns_d_resolution_high  0.7427 
 
loop_ 
 _symmetry_equiv_pos_as_xyz 
 'x, y, z' 
 '-x, y+1/2, -z+1/2' 
 '-x, -y, -z' 
 'x, -y-1/2, z-1/2' 
 
_cell_length_a     7.4196 
_cell_length_b    18.9100 
_cell_length_c    10.4112 
_cell_angle_alpha  90.000 
_cell_angle_beta  110.568 
_cell_angle_gamma  90.000 
 
_shelx_F_squared_multiplier     1.000 
 
loop_ 
 _refln_index_h 
 _refln_index_k 
 _refln_index_l 
 _refln_F_squared_calc 
 _refln_F_squared_meas 
 _refln_F_squared_sigma 
 _refln_observed_status 
   1   0   0     5817.54     5437.00     68.12 o 
   2   0   0      133.58      121.12      2.04 o 
   3   0   0      603.90      657.98      7.04 o 
   4   0   0       52.70       42.50      1.47 o 
   5   0   0       13.07       12.03      1.02 o 
   6   0   0       13.53       16.48      2.03 o 
   7   0   0       35.49       33.77      4.52 o 
   8   0   0        1.68       -0.53      1.53 o 
   9   0   0       13.40       12.25      2.35 o 
   1   1   0     3805.87     3506.09     24.34 o 
   2   1   0     8323.65     7805.26     57.57 o 
   3   1   0     1953.60     1955.38     13.98 o 
   4   1   0      111.38      123.80      1.59 o 
   5   1   0       89.40       99.96      1.64 o 
   6   1   0        0.00        0.45      0.92 o 
   7   1   0        0.19        0.78      1.02 o 
   8   1   0        0.45       -0.19      1.12 o 
   9   1   0        3.89        2.83      1.36 o 
   0   2   0     1832.55     1703.61     18.40 o 
   1   2   0      191.49      176.28      1.63 o 
   2   2   0     7704.61     7390.13     51.40 o 
   3   2   0        9.41        6.80      0.50 o 
   4   2   0        0.13       -0.38      0.38 o 
   5   2   0       37.35       38.97      1.28 o 
   6   2   0        0.53       -0.71      0.71 o 
   7   2   0        0.07        0.98      1.00 o 
   8   2   0        0.46       -0.88      1.05 o 
   9   2   0        8.28        5.50      1.48 o 
   1   3   0        1.70        2.02      0.24 o 
   2   3   0     3004.15     2880.86     28.70 o 
   3   3   0       85.70       93.81      1.61 o 
   4   3   0      988.28      933.37      7.66 o 
   5   3   0        4.05        4.50      0.64 o 
   6   3   0       17.07       15.32      1.08 o 
   7   3   0        0.01       -0.06      0.98 o 
   8   3   0        0.49        0.33      1.12 o 
   9   3   0        1.96        0.05      1.31 o 
   0   4   0    10625.25     9367.64     86.91 o 
   1   4   0      587.32      511.38      3.85 o 
   2   4   0     1061.29     1030.14      8.22 o 
   3   4   0       71.01       59.30      1.32 o 
   4   4   0       15.15       18.67      0.88 o 
   5   4   0       66.72       62.62      2.04 o 
   6   4   0       27.20       32.52      1.44 o 
   7   4   0        9.78        7.64      1.27 o 
   8   4   0        1.43       -0.57      1.08 o 
   9   4   0        0.01       -1.22      1.22 o 
   1   5   0     1477.70     1413.36      9.97 o 
   2   5   0        4.47        4.39      0.37 o 
   3   5   0        2.28        2.34      0.41 o 
   4   5   0      116.12      108.79      2.78 o 
   5   5   0       34.76       31.54      1.57 o 
   6   5   0        0.87       -0.61      0.61 o 
   7   5   0        9.24        9.09      1.46 o 
   8   5   0        0.31       -1.08      1.08 o 
   9   5   0        0.28       -1.22      1.22 o 
   0   6   0      130.37      133.83      2.21 o 
   1   6   0        7.42       12.01      0.50 o 
   2   6   0      220.11      211.03      2.07 o 
   3   6   0      341.31      345.04      3.20 o 
   4   6   0       11.20       16.59      0.74 o 
   5   6   0       42.66       41.18      1.69 o 
   6   6   0        0.15       -0.58      0.58 o 
   7   6   0        5.57        5.41      1.20 o 
   8   6   0        4.92        3.40      1.24 o 
   9   6   0        6.99       10.00      1.61 o 
   1   7   0      404.06      387.05      3.53 o 
   2   7   0       37.24       39.81      0.81 o 
   3   7   0        1.33        3.16      0.41 o 
   4   7   0       12.77       13.19      0.69 o 
   5   7   0        3.94        4.77      0.73 o 
   6   7   0        2.81        3.82      1.06 o 
   7   7   0        7.83        5.62      1.20 o 
   8   7   0        1.26       -0.47      1.12 o 
   0   8   0     4053.22     4196.16     45.08 o 
   1   8   0       33.68       38.51      1.02 o 
   2   8   0       11.81       12.43      0.58 o 
   3   8   0       18.62       23.02      0.95 o 
   4   8   0       40.13       37.74      1.30 o 
   5   8   0       22.86       24.30      1.31 o 
   6   8   0       47.45       52.77      1.69 o 
   7   8   0        0.07       -1.13      1.21 o 
   8   8   0        8.34        8.64      1.40 o 
   1   9   0     1353.05     1527.50     12.07 o 
   2   9   0       11.44        7.77      0.48 o 
   3   9   0       14.47       12.76      0.65 o 
   4   9   0      308.14      310.25      4.97 o 
   5   9   0        9.10        8.87      0.88 o 
   6   9   0        1.10        0.43      0.70 o 
   7   9   0       21.62       20.22      2.15 o 
   8   9   0        5.87        5.78      1.30 o 
   0  10   0      691.69      712.54      8.83 o 
   1  10   0      146.62      149.95      2.14 o 
   2  10   0        1.23        2.68      0.42 o 
   3  10   0      198.14      194.27      2.68 o 
   4  10   0        0.48       -0.30      0.50 o 
   5  10   0       21.10       25.69      1.22 o 
   6  10   0        2.38        3.75      0.80 o 
   7  10   0       41.53       48.41      2.20 o 
   8  10   0       15.11       14.71      1.53 o 
   1  11   0      103.79      113.74      2.15 o 
   2  11   0      756.77      802.87      8.81 o 
   3  11   0       51.29       49.13      1.32 o 
   4  11   0       35.08       31.03      1.32 o 
   5  11   0       40.11       39.19      1.52 o 
   6  11   0       11.40       11.60      1.39 o 
   7  11   0       53.35       60.57      2.32 o 
   8  11   0        0.57       -0.97      1.63 o 
   0  12   0      248.37      257.98      4.26 o 
   1  12   0      364.18      382.48      4.93 o 
   2  12   0      547.08      576.77      6.87 o 
   3  12   0        0.20        0.49      0.46 o 
   4  12   0        1.52        0.39      0.56 o 
   5  12   0       64.51       66.04      1.75 o 
   6  12   0        2.20        1.03      0.72 o 
   7  12   0        0.79        0.24      1.36 o 
   8  12   0        3.20        4.98      1.73 o 
   1  13   0       95.70      101.71      2.21 o 
   2  13   0        1.06        1.19      0.59 o 
   3  13   0       67.03       64.52      1.96 o 
   4  13   0      102.58      101.57      1.90 o 
   5  13   0        4.35        4.89      0.72 o 
   6  13   0        2.05        2.61      0.96 o 
   7  13   0        2.34        0.43      1.43 o 
   8  13   0        0.55       -1.10      1.48 o 
   0  14   0      601.65      605.00     10.27 o 
   1  14   0       13.43        8.54      0.90 o 
   2  14   0       19.70       14.47      1.11 o 
   3  14   0        7.83        9.03      1.01 o 
   4  14   0       70.50       68.43      2.25 o 
   5  14   0        4.22        3.95      0.98 o 
   6  14   0        7.74        6.47      1.14 o 
   7  14   0        3.01        4.78      1.60 o 
   1  15   0       43.18       43.57      2.00 o 
   2  15   0      141.05      135.59      3.50 o 
   3  15   0       43.19       38.46      1.85 o 
   4  15   0        9.27        8.09      1.10 o 
   5  15   0        0.32        1.76      0.92 o 
   6  15   0        0.23       -0.65      1.04 o 
   7  15   0        0.01       -0.04      1.40 o 
   0  16   0      340.89      318.77      5.53 o 
   1  16   0       23.43       15.89      1.08 o 
   2  16   0        6.04        8.01      1.00 o 
   3  16   0       79.59       77.47      2.37 o 
   4  16   0       26.15       24.85      1.66 o 
   5  16   0        1.41        2.27      1.28 o 
   6  16   0        0.28       -0.78      1.00 o 
   7  16   0        0.54        0.01      1.49 o 
   1  17   0       60.08       45.03      2.29 o 
   2  17   0        0.82        1.22      0.77 o 
   3  17   0       13.26       13.05      1.31 o 
   4  17   0        0.67       -0.75      0.75 o 
   5  17   0        3.02        2.65      1.01 o 
   6  17   0        0.97        1.67      1.48 o 
   0  18   0      331.55      322.65     16.32 o 
   1  18   0      130.19      115.61      3.48 o 
   2  18   0        0.00       -0.68      0.90 o 
   3  18   0        0.01       -0.74      0.87 o 
   4  18   0        0.03       -0.03      0.96 o 
   5  18   0        0.57        0.14      1.22 o 
   6  18   0       13.50       10.50      2.21 o 
   1  19   0      309.35      279.47      5.84 o 
   2  19   0       91.06       84.57      4.45 o 
   3  19   0        4.46        3.28      1.15 o 
   4  19   0        0.18        1.65      1.11 o 
   5  19   0        0.08       -0.26      1.11 o 
   6  19   0        0.52       -0.27      1.59 o 
   0  20   0       42.25       35.61      3.94 o 
   1  20   0       74.68       81.16      3.69 o 
   2  20   0       22.99       20.37      1.95 o 
   3  20   0       18.05       14.77      2.13 o 
   4  20   0       13.36       12.84      1.78 o 
   5  20   0       10.74       13.76      1.90 o 
   1  21   0        1.69        0.86      1.04 o 
   2  21   0        0.90        0.43      1.64 o 
   3  21   0       10.74        8.36      1.60 o 
   4  21   0        0.66        0.50      1.22 o 
   5  21   0        0.98        1.64      2.45 o 
   0  22   0        0.41       -1.57      1.57 o 
   1  22   0        7.40        7.23      1.43 o 
   2  22   0        5.64        5.44      1.37 o 
   3  22   0        9.53        8.82      2.80 o 
   4  22   0        0.00        0.89      1.20 o 
   1  23   0        5.98        6.75      1.84 o 
   2  23   0        1.76        0.90      1.22 o 
   3  23   0        0.89        1.16      1.30 o 
   4  23   0        2.55        3.89      1.83 o 
   0  24   0        0.14        4.79      2.31 o 
   1  24   0        0.77       -0.33      1.38 o 
   2  24   0        4.23        2.62      1.40 o 
   3  24   0        4.78        4.06      1.52 o 
   1  25   0        2.92        4.04      1.75 o 
  -9   1   1        0.69       -0.19      1.19 o 
  -8   1   1        0.22       -1.00      1.00 o 
  -7   1   1        0.07        0.01      0.93 o 
  -6   1   1        5.27        3.24      0.76 o 
  -5   1   1       24.26       26.64      1.18 o 
  -4   1   1      339.34      312.99      4.39 o 
  -3   1   1      775.26      754.64      6.26 o 
  -2   1   1    26408.29    23919.78    206.10 o 
  -1   1   1       60.44       51.21      0.65 o 
   0   1   1     7907.59     7370.71     67.84 o 
   1   1   1      140.59      174.19      1.34 o 
   2   1   1     1178.83     1145.98      7.80 o 
   3   1   1       17.51       14.94      0.70 o 
   4   1   1        8.07        5.91      0.49 o 
   5   1   1       10.89       10.48      0.69 o 
   6   1   1        2.12        2.93      0.79 o 
   7   1   1       98.42      101.39      3.05 o 
   8   1   1        8.68        8.11      1.49 o 
   9   1   1        1.72        0.77      1.55 o 
  -9   2   1        1.14        1.73      1.26 o 
  -8   2   1       14.00       15.31      1.54 o 
  -7   2   1        4.91        1.83      0.85 o 
  -6   2   1       12.38       12.13      1.02 o 
  -5   2   1      236.39      245.61      3.68 o 
  -4   2   1      609.94      612.66      5.16 o 
  -3   2   1     3038.09     2868.53     26.36 o 
  -2   2   1    18777.34    16879.56    115.73 o 
  -1   2   1     5200.17     4940.97     40.00 o 
   0   2   1        6.09        9.53      0.35 o 
   1   2   1     3017.97     2807.88     19.33 o 
   2   2   1     1479.54     1447.75     10.43 o 
   3   2   1      674.55      703.94      5.64 o 
   4   2   1       61.79       67.37      1.29 o 
   5   2   1       19.85       17.04      0.97 o 
   6   2   1        5.45        9.97      1.11 o 
   7   2   1        0.10       -0.09      1.10 o 
   8   2   1        0.38        1.43      1.19 o 
   9   2   1        3.84        4.78      1.55 o 
  -9   3   1        5.26        4.28      1.36 o 
  -8   3   1        2.07        2.69      1.16 o 
  -7   3   1        0.43       -0.06      1.08 o 
  -6   3   1        4.46        3.98      1.38 o 
  -5   3   1      271.44      280.85      3.09 o 
  -4   3   1     4736.23     4626.96     32.12 o 
  -3   3   1       90.51       91.28      1.47 o 
  -2   3   1      444.51      433.03      3.19 o 
  -1   3   1     6689.69     6188.49     49.93 o 
   0   3   1      602.13      567.90      4.38 o 
   1   3   1      126.39      139.91      1.46 o 
   2   3   1      356.60      358.57      3.48 o 
   3   3   1       20.66       21.28      1.85 o 
   4   3   1        1.27        2.06      0.43 o 
   5   3   1       20.59       22.19      1.05 o 
   6   3   1        0.30        1.09      0.77 o 
   7   3   1        2.14       -0.50      1.16 o 
   8   3   1        0.52       -1.06      1.06 o 
   9   3   1        6.34        7.56      2.80 o 
  -9   4   1        0.65       -0.95      1.13 o 
  -8   4   1        0.16       -0.18      1.02 o 
  -7   4   1        1.69        0.95      0.85 o 
  -6   4   1       32.03       31.29      1.52 o 
  -5   4   1       37.99       39.24      1.28 o 
  -4   4   1     1312.58     1316.95      9.39 o 
  -3   4   1     1006.13      974.98      6.94 o 
  -2   4   1        9.96        9.43      0.36 o 
  -1   4   1     2011.91     1953.81     15.84 o 
   0   4   1     2561.52     2358.05     16.19 o 
   1   4   1      101.42       91.93      1.43 o 
   2   4   1       96.87       90.12      1.18 o 
   3   4   1       23.69       24.78      0.79 o 
   4   4   1        3.32        7.27      0.56 o 
   5   4   1       34.80       39.40      1.56 o 
   6   4   1        2.39        3.50      0.87 o 
   7   4   1        1.14        1.74      1.25 o 
   8   4   1        0.37       -0.79      1.16 o 
  -9   5   1        0.19       -0.41      1.15 o 
  -8   5   1        0.03        1.03      1.08 o 
  -7   5   1       39.97       40.61      1.80 o 
  -6   5   1      183.45      176.90      3.08 o 
  -5   5   1       68.68       78.52      1.78 o 
  -4   5   1     1192.92     1191.86      8.61 o 
  -3   5   1       18.32       14.53      0.81 o 
  -2   5   1     1356.44     1254.50     10.69 o 
  -1   5   1     2218.05     2024.70     18.56 o 
   0   5   1     1496.82     1363.08     11.46 o 
   1   5   1     2454.35     2356.23     19.51 o 
   2   5   1      793.47      709.55      5.49 o 
   3   5   1       75.86       72.25      1.23 o 
   4   5   1        1.01        1.28      0.49 o 
   5   5   1        1.23        2.13      0.64 o 
   6   5   1        1.78        1.66      0.80 o 
   7   5   1        2.88        2.82      1.15 o 
   8   5   1        0.51        0.59      1.17 o 
  -9   6   1        1.30        1.65      1.18 o 
  -8   6   1       36.43       42.76      2.80 o 
  -7   6   1       13.43       14.11      1.42 o 
  -6   6   1       14.87       15.53      1.16 o 
  -5   6   1      271.38      276.79      3.18 o 
  -4   6   1        1.95        2.28      0.45 o 
  -3   6   1        3.28        3.39      0.45 o 
  -2   6   1     1701.01     1652.64     12.88 o 
  -1   6   1      113.63      121.08      1.90 o 
   0   6   1       35.99       35.73      0.75 o 
   1   6   1      165.16      147.88      2.13 o 
   2   6   1      236.07      218.70      2.37 o 
   3   6   1      502.14      493.73      5.37 o 
   4   6   1      279.24      278.40      3.64 o 
   5   6   1       60.85       56.75      1.62 o 
   6   6   1        3.33        2.61      0.86 o 
   7   6   1        6.75        6.43      1.33 o 
   8   6   1        3.25        2.77      1.32 o 
  -9   7   1        1.93        0.13      1.53 o 
  -8   7   1        0.14       -0.04      1.03 o 
  -7   7   1        2.00        2.00      0.86 o 
  -6   7   1        2.30        2.13      0.81 o 
  -5   7   1      114.70      116.15      2.08 o 
  -4   7   1      143.23      137.18      1.89 o 
  -3   7   1      523.59      545.16      5.57 o 
  -2   7   1     1505.98     1610.71     12.66 o 
  -1   7   1      521.61      503.13      4.87 o 
   0   7   1      155.81      146.42      1.75 o 
   1   7   1      639.54      674.22      7.28 o 
   2   7   1      549.09      506.91      5.07 o 
   3   7   1       47.63       51.86      1.18 o 
   4   7   1        0.09        0.51      0.59 o 
   5   7   1       71.23       74.29      1.84 o 
   6   7   1       43.81       41.38      1.83 o 
   7   7   1        1.43        0.93      1.17 o 
   8   7   1        4.34        5.98      1.43 o 
  -9   8   1        4.66        3.55      1.73 o 
  -8   8   1        2.02        1.65      1.48 o 
  -7   8   1        0.61        1.55      0.80 o 
  -6   8   1       30.55       31.73      1.36 o 
  -5   8   1      216.45      222.61      2.98 o 
  -4   8   1        0.01       -0.34      0.38 o 
  -3   8   1      520.94      577.59      5.90 o 
  -2   8   1       47.59       48.53      1.47 o 
  -1   8   1       68.82       76.53      1.36 o 
   0   8   1        0.42        0.09      0.25 o 
   1   8   1      116.42      114.70      1.53 o 
   2   8   1      159.49      154.96      2.19 o 
   3   8   1      170.50      173.42      2.16 o 
   4   8   1       58.20       55.61      1.86 o 
   5   8   1       15.45       16.78      1.29 o 
   6   8   1        9.15       11.35      1.16 o 
   7   8   1       71.87       72.03      2.61 o 
   8   8   1       35.83       43.26      2.47 o 
  -8   9   1        3.94        2.50      1.57 o 
  -7   9   1       16.78       20.97      1.27 o 
  -6   9   1        6.10        6.82      0.86 o 
  -5   9   1       43.34       41.14      1.32 o 
  -4   9   1       10.57       10.38      0.76 o 
  -3   9   1       98.59      107.81      1.95 o 
  -2   9   1      717.46      709.57      6.87 o 
  -1   9   1        7.67        4.37      0.47 o 
   0   9   1      764.53      811.23      5.92 o 
   1   9   1       91.34      119.31      1.64 o 
   2   9   1        1.87        2.29      0.40 o 
   3   9   1       54.23       53.53      1.27 o 
   4   9   1      140.34      146.62      2.53 o 
   5   9   1        0.35        1.10      0.63 o 
   6   9   1       17.87       16.44      1.50 o 
   7   9   1        2.20        1.80      1.16 o 
   8   9   1       27.58       26.74      2.06 o 
  -8  10   1        0.32        0.00      1.33 o 
  -7  10   1        1.01        0.02      0.98 o 
  -6  10   1        0.56        1.41      0.83 o 
  -5  10   1        0.08       -0.63      0.63 o 
  -4  10   1       29.72       28.21      1.45 o 
  -3  10   1       48.92       45.72      1.32 o 
  -2  10   1      177.62      187.19      2.61 o 
  -1  10   1     1638.08     1728.73     13.71 o 
   0  10   1      226.96      234.90      2.27 o 
   1  10   1      132.31      119.73      1.67 o 
   2  10   1      164.85      171.50      2.22 o 
   3  10   1       35.98       35.19      1.12 o 
   4  10   1        1.71        0.89      0.60 o 
   5  10   1       47.34       49.83      2.32 o 
   6  10   1       11.54       11.58      1.20 o 
   7  10   1      132.39      134.99      5.28 o 
   8  10   1        8.08        8.56      1.92 o 
  -8  11   1        0.03       -1.42      1.42 o 
  -7  11   1        2.14        1.80      1.83 o 
  -6  11   1        0.34       -0.29      0.78 o 
  -5  11   1        4.59        5.74      0.92 o 
  -4  11   1      289.02      292.55      4.47 o 
  -3  11   1      109.30      122.54      2.20 o 
  -2  11   1       79.73       84.77      1.71 o 
  -1  11   1      291.55      307.14      3.65 o 
   0  11   1      211.89      239.70      3.66 o 
   1  11   1       28.24       28.82      0.92 o 
   2  11   1        0.38        0.73      0.41 o 
   3  11   1       39.39       37.20      1.65 o 
   4  11   1       18.45       19.68      1.14 o 
   5  11   1      137.79      144.87      2.76 o 
   6  11   1       60.60       66.03      2.17 o 
   7  11   1        1.07        0.86      1.14 o 
   8  11   1        9.49        7.86      1.44 o 
  -8  12   1        0.03       -0.36      2.53 o 
  -7  12   1        1.05        0.47      1.21 o 
  -6  12   1        5.64        3.41      0.97 o 
  -5  12   1       19.66       21.10      1.48 o 
  -4  12   1       72.47       73.99      2.18 o 
  -3  12   1      130.83      119.68      2.55 o 
  -2  12   1        0.88        0.50      0.50 o 
  -1  12   1       17.22       12.58      0.81 o 
   0  12   1      721.50      739.86      6.77 o 
   1  12   1       11.33       10.33      0.61 o 
   2  12   1       90.79       87.57      1.75 o 
   3  12   1       36.99       34.98      1.31 o 
   4  12   1       18.44       20.38      1.16 o 
   5  12   1      148.81      156.43      2.91 o 
   6  12   1       16.46       17.25      1.34 o 
   7  12   1        1.65        1.70      1.12 o 
  -8  13   1        1.92        2.39      1.67 o 
  -7  13   1        3.01        2.90      1.25 o 
  -6  13   1        6.38        7.59      1.28 o 
  -5  13   1        0.14       -0.42      0.73 o 
  -4  13   1        1.66        2.85      0.81 o 
  -3  13   1       41.36       47.10      1.68 o 
  -2  13   1       22.99       19.18      1.20 o 
  -1  13   1       69.79       68.20      1.86 o 
   0  13   1        0.47       -0.16      0.40 o 
   1  13   1       63.28       66.76      1.58 o 
   2  13   1      112.81      112.65      2.04 o 
   3  13   1      200.17      181.24      2.81 o 
   4  13   1        1.61        1.64      0.67 o 
   5  13   1       50.86       51.73      2.14 o 
   6  13   1        9.74       12.13      1.20 o 
   7  13   1        0.66       -0.93      1.03 o 
  -8  14   1        0.17        0.51      1.56 o 
  -7  14   1        1.61        0.92      1.21 o 
  -6  14   1        1.34        1.16      0.95 o 
  -5  14   1       30.99       27.97      1.76 o 
  -4  14   1      164.34      160.88      3.37 o 
  -3  14   1       14.42       17.06      1.27 o 
  -2  14   1       23.31       24.61      1.56 o 
  -1  14   1       31.08       32.94      1.64 o 
   0  14   1        7.29        7.94      0.78 o 
   1  14   1       13.26       13.60      1.13 o 
   2  14   1       52.37       48.59      1.79 o 
   3  14   1      108.05      100.74      2.32 o 
   4  14   1        2.17        1.49      0.65 o 
   5  14   1       11.76       10.19      1.02 o 
   6  14   1        2.74        0.88      1.19 o 
   7  14   1        3.21        2.93      1.60 o 
  -7  15   1        5.95        6.87      1.52 o 
  -6  15   1       48.67       44.13      2.46 o 
  -5  15   1       69.37       74.62      2.58 o 
  -4  15   1        2.68        1.79      0.86 o 
  -3  15   1       19.90       16.80      1.65 o 
  -2  15   1       62.28       53.16      1.86 o 
  -1  15   1       99.51      116.85      2.63 o 
   0  15   1       22.09       19.73      1.14 o 
   1  15   1       49.29       50.24      1.77 o 
   2  15   1        0.39        0.56      0.80 o 
   3  15   1        0.44        0.56      0.64 o 
   4  15   1        0.60        0.20      0.68 o 
   5  15   1        2.18        1.16      0.77 o 
   6  15   1        1.95        1.34      1.15 o 
   7  15   1        0.71       -0.06      1.42 o 
  -7  16   1        0.06        1.17      1.24 o 
  -6  16   1        8.97        9.74      1.49 o 
  -5  16   1        9.63        8.38      1.21 o 
  -4  16   1        8.70        7.33      1.10 o 
  -3  16   1      331.66      302.66      4.91 o 
  -2  16   1      280.26      268.48      4.41 o 
  -1  16   1       34.58       37.08      1.75 o 
   0  16   1        0.54        0.24      0.56 o 
   1  16   1        2.08        2.24      0.73 o 
   2  16   1        0.03       -0.46      0.65 o 
   3  16   1        4.93        6.51      1.17 o 
   4  16   1       36.63       40.91      1.60 o 
   5  16   1       10.88        9.57      2.02 o 
   6  16   1        6.11        5.45      1.65 o 
  -7  17   1        0.02       -0.52      1.36 o 
  -6  17   1        0.52        0.93      1.14 o 
  -5  17   1        3.06        2.97      1.01 o 
  -4  17   1       80.48       77.47      2.76 o 
  -3  17   1      130.21      110.46      2.87 o 
  -2  17   1       51.83       45.46      1.99 o 
  -1  17   1      159.70      153.54      3.27 o 
   0  17   1      107.32       96.55      2.61 o 
   1  17   1       29.00       29.14      1.64 o 
   2  17   1       13.57       13.60      1.35 o 
   3  17   1        4.71        4.82      1.18 o 
   4  17   1       10.06       12.44      1.88 o 
   5  17   1        0.89        2.39      1.14 o 
   6  17   1       27.81       27.36      2.65 o 
  -6  18   1        4.35        4.52      1.33 o 
  -5  18   1        1.04       -0.86      0.86 o 
  -4  18   1        1.69        1.46      0.93 o 
  -3  18   1        2.25        4.47      1.21 o 
  -2  18   1       71.52       71.62      2.35 o 
  -1  18   1      307.57      274.90      4.70 o 
   0  18   1        0.58        0.57      0.88 o 
   1  18   1       56.99       57.51      2.15 o 
   2  18   1       52.88       53.46      2.09 o 
   3  18   1        0.05        0.32      0.81 o 
   4  18   1        1.87        2.64      1.14 o 
   5  18   1        2.19        3.63      1.59 o 
   6  18   1       10.36        9.99      2.26 o 
  -6  19   1        0.04        1.57      1.23 o 
  -5  19   1        0.13        0.74      1.23 o 
  -4  19   1        8.44        9.05      1.33 o 
  -3  19   1        0.19        0.20      0.84 o 
  -2  19   1       58.58       53.57      2.16 o 
  -1  19   1       42.66       46.24      2.09 o 
   0  19   1       15.08       17.06      1.37 o 
   1  19   1       38.11       35.02      1.89 o 
   2  19   1        0.39        0.68      0.81 o 
   3  19   1        5.78        5.60      1.07 o 
   4  19   1        7.22        9.57      1.33 o 
   5  19   1        8.64        9.66      2.09 o 
  -5  20   1       11.44       12.86      1.81 o 
  -4  20   1       13.02       11.61      1.44 o 
  -3  20   1       18.02       16.82      1.55 o 
  -2  20   1       14.64       14.48      1.43 o 
  -1  20   1       71.85       56.30      4.13 o 
   0  20   1       33.95       27.11      1.95 o 
   1  20   1        0.00       -0.55      0.77 o 
   2  20   1       24.84       32.12      1.93 o 
   3  20   1        9.08       11.00      1.38 o 
   4  20   1        6.16        6.30      1.25 o 
   5  20   1        0.00        1.81      1.48 o 
  -5  21   1        3.52        2.85      2.13 o 
  -4  21   1       47.73       47.99      2.71 o 
  -3  21   1       90.90       94.00      3.14 o 
  -2  21   1        5.17        5.69      1.18 o 
  -1  21   1        2.41        1.57      1.12 o 
   0  21   1       14.86       17.55      2.12 o 
   1  21   1        1.64        1.66      1.10 o 
   2  21   1        0.32        2.00      1.11 o 
   3  21   1       20.45       23.91      2.54 o 
   4  21   1        0.08       -0.07      1.05 o 
  -4  22   1        3.08        2.12      1.31 o 
  -3  22   1        9.05        5.37      1.43 o 
  -2  22   1        6.14        5.53      1.40 o 
  -1  22   1        0.53       -0.41      1.07 o 
   0  22   1        4.71        3.57      1.47 o 
   1  22   1        6.85        9.37      1.52 o 
   2  22   1        0.00       -0.06      1.03 o 
   3  22   1       10.73       14.07      1.86 o 
   4  22   1       15.25       22.81      2.91 o 
  -4  23   1        0.02       -1.37      1.37 o 
  -3  23   1        2.18        1.01      1.23 o 
  -2  23   1        1.78       -0.35      1.12 o 
  -1  23   1        8.79       10.15      1.64 o 
   0  23   1        9.89       10.63      1.94 o 
   1  23   1        1.96        2.89      1.29 o 
   2  23   1        7.55        5.14      1.50 o 
   3  23   1        1.09        2.32      1.32 o 
  -3  24   1       14.20       18.02      3.30 o 
  -2  24   1        0.16        1.69      1.27 o 
  -1  24   1        6.03        6.83      1.90 o 
   0  24   1        4.88        6.20      1.86 o 
   1  24   1        0.67       -0.07      1.42 o 
   2  24   1        1.46       -0.64      1.26 o 
  -1  25   1        2.61        4.04      1.86 o 
   0  25   1        3.95        3.53      1.78 o 
   1  25   1        5.88        1.12      2.63 o 
  -9   0   2        0.19       -0.16      1.59 o 
  -8   0   2        0.51       -0.12      1.34 o 
  -7   0   2       17.36       16.71      1.60 o 
  -6   0   2       31.73       26.16      1.74 o 
  -5   0   2      273.29      266.15      3.47 o 
  -4   0   2      198.80      198.43      3.37 o 
  -3   0   2      155.86      121.43      2.63 o 
  -2   0   2     1226.42     1267.92     10.58 o 
  -1   0   2      233.07      169.74      2.10 o 
   0   0   2     1403.96     1395.38     17.91 o 
   1   0   2      258.56      194.62      1.80 o 
   2   0   2      230.75      205.35      2.73 o 
   3   0   2      285.31      317.21      4.10 o 
   4   0   2        3.20        6.75      0.92 o 
   5   0   2      415.89      465.42      6.29 o 
   6   0   2       33.44       30.64      1.82 o 
   7   0   2       48.13       41.12      3.29 o 
   8   0   2       16.86       13.08      2.47 o 
  -9   1   2        3.89        2.03      1.17 o 
  -8   1   2        0.04       -0.92      0.92 o 
  -7   1   2        7.69        8.39      1.09 o 
  -6   1   2       60.12       61.22      1.65 o 
  -5   1   2      120.04      130.38      1.81 o 
  -4   1   2      208.50      203.39      1.97 o 
  -3   1   2       61.73       56.19      0.99 o 
  -2   1   2     1984.71     1939.60     13.56 o 
  -1   1   2     2535.95     2350.28     25.42 o 
   0   1   2      381.39      393.92      7.83 o 
   1   1   2      733.35      712.75      5.22 o 
   2   1   2       45.81       55.43      1.09 o 
   3   1   2       63.47       59.33      1.02 o 
   4   1   2        4.68        4.85      0.50 o 
   5   1   2       70.60       77.54      1.77 o 
   6   1   2        5.83        6.22      0.90 o 
   7   1   2       18.44       19.85      1.80 o 
   8   1   2        2.97        4.56      1.43 o 
  -9   2   2        0.60       -0.13      1.13 o 
  -8   2   2        2.09        1.99      1.03 o 
  -7   2   2        1.98        2.61      0.81 o 
  -6   2   2        0.06       -0.61      0.61 o 
  -5   2   2      194.73      195.91      2.58 o 
  -4   2   2     2263.64     2212.48     16.05 o 
  -3   2   2       53.54       59.48      1.49 o 
  -2   2   2     1645.97     1612.84     12.42 o 
  -1   2   2     1874.48     1706.25     11.87 o 
   0   2   2        1.28        0.73      0.19 o 
   1   2   2      766.88      711.72      6.26 o 
   2   2   2      155.78      141.23      1.67 o 
   3   2   2      176.22      180.61      1.99 o 
   4   2   2       22.82       25.40      0.91 o 
   5   2   2      111.49      110.01      2.50 o 
   6   2   2       14.11       15.73      1.31 o 
   7   2   2       20.17       18.75      1.80 o 
   8   2   2        1.20       -0.81      1.23 o 
  -9   3   2       10.04        6.72      1.42 o 
  -8   3   2        4.00        1.65      1.04 o 
  -7   3   2        1.19        0.30      0.78 o 
  -6   3   2        2.22        1.83      0.75 o 
  -5   3   2      133.97      135.79      2.78 o 
  -4   3   2     3093.24     3016.48     28.64 o 
  -3   3   2      717.88      702.35      9.70 o 
  -2   3   2      450.78      416.60      3.68 o 
  -1   3   2     2550.39     2291.18     23.97 o 
   0   3   2      357.50      358.61      3.80 o 
   1   3   2       24.45       27.71      1.04 o 
   2   3   2      110.91      101.94      1.41 o 
   3   3   2      414.71      405.99      3.51 o 
   4   3   2        1.03       -0.44      0.44 o 
   5   3   2       18.16       24.59      1.56 o 
   6   3   2        6.81        6.50      1.03 o 
   7   3   2       12.07       12.46      1.52 o 
   8   3   2        8.66        9.97      2.04 o 
  -9   4   2        5.11        4.88      1.50 o 
  -8   4   2        2.84        3.60      1.10 o 
  -7   4   2      172.22      174.16      3.11 o 
  -6   4   2     1116.30     1094.91      9.77 o 
  -5   4   2      312.26      283.16      4.00 o 
  -4   4   2      585.17      606.00      4.87 o 
  -3   4   2       72.54       92.73      1.40 o 
  -2   4   2     1401.15     1339.83     10.34 o 
  -1   4   2      763.83      700.74      8.15 o 
   0   4   2      576.21      591.93      5.33 o 
   1   4   2      537.09      496.79      4.21 o 
   2   4   2       14.64       14.26      0.77 o 
   3   4   2        4.11       10.70      0.50 o 
   4   4   2        3.63        4.18      0.59 o 
   5   4   2        0.86       -0.60      0.60 o 
   6   4   2       13.02       13.16      1.23 o 
   7   4   2        0.13       -1.03      1.03 o 
   8   4   2        1.12        0.08      1.29 o 
  -9   5   2       14.84       17.31      3.72 o 
  -8   5   2       16.73       15.57      1.38 o 
  -7   5   2        2.00        1.63      0.82 o 
  -6   5   2      622.95      630.25      6.30 o 
  -5   5   2      306.38      317.72      3.50 o 
  -4   5   2        0.11        0.69      0.51 o 
  -3   5   2       12.47       12.28      0.61 o 
  -2   5   2       92.02       95.66      1.38 o 
  -1   5   2     1397.21     1352.40     11.22 o 
   0   5   2      183.31      183.49      1.71 o 
   1   5   2        0.96        1.59      0.31 o 
   2   5   2      273.68      271.12      2.55 o 
   3   5   2      555.11      587.30      4.83 o 
   4   5   2        0.64        0.17      0.44 o 
   5   5   2        8.29        5.94      0.96 o 
   6   5   2       22.11       21.86      1.47 o 
   7   5   2        1.37       -0.10      1.28 o 
   8   5   2        3.14        2.43      1.42 o 
  -9   6   2        3.27        2.26      1.59 o 
  -8   6   2       42.78       40.70      2.33 o 
  -7   6   2       37.39       36.53      1.52 o 
  -6   6   2      170.21      167.96      3.43 o 
  -5   6   2       19.15       15.85      0.74 o 
  -4   6   2       97.06      104.84      1.97 o 
  -3   6   2      595.39      574.10      5.56 o 
  -2   6   2      134.66      150.49      2.83 o 
  -1   6   2      121.08      113.06      1.48 o 
   0   6   2      211.72      195.47      2.40 o 
   1   6   2      322.60      315.53      3.03 o 
   2   6   2        2.80        1.90      0.33 o 
   3   6   2       67.24       78.69      1.73 o 
   4   6   2       13.66       13.31      0.82 o 
   5   6   2       72.00       72.51      2.07 o 
   6   6   2        0.01        1.55      0.87 o 
   7   6   2       11.18       11.34      1.53 o 
   8   6   2        3.97        0.59      1.95 o 
  -9   7   2        3.49        1.39      1.99 o 
  -8   7   2       46.73       37.67      2.28 o 
  -7   7   2        2.98        4.78      1.13 o 
  -6   7   2       50.55       53.30      2.19 o 
  -5   7   2      133.82      151.19      2.69 o 
  -4   7   2      681.31      675.37      6.87 o 
  -3   7   2       34.97       37.12      1.03 o 
  -2   7   2       18.85       22.20      1.11 o 
  -1   7   2      349.52      299.98      4.54 o 
   0   7   2       38.68       30.88      1.04 o 
   1   7   2       20.42       21.95      0.71 o 
   2   7   2      238.99      252.57      2.52 o 
   3   7   2      152.80      150.96      2.14 o 
   4   7   2       44.14       44.59      1.33 o 
   5   7   2       71.58       77.45      2.14 o 
   6   7   2       11.85       11.29      1.23 o 
   7   7   2       16.56       14.38      1.62 o 
   8   7   2        8.90        4.15      1.49 o 
  -9   8   2        3.65        1.43      1.93 o 
  -8   8   2       27.03       25.59      1.98 o 
  -7   8   2       11.37       13.37      1.49 o 
  -6   8   2       28.11       30.02      1.80 o 
  -5   8   2       12.65       14.33      1.09 o 
  -4   8   2       94.89      103.19      2.02 o 
  -3   8   2       70.83       87.02      1.65 o 
  -2   8   2       57.99       66.08      1.43 o 
  -1   8   2       70.61       65.67      1.06 o 
   0   8   2        8.53       12.03      0.50 o 
   1   8   2      152.70      143.25      1.85 o 
   2   8   2       20.39       20.91      0.81 o 
   3   8   2       39.65       38.50      1.13 o 
   4   8   2      119.41      113.54      2.25 o 
   5   8   2       18.23       16.36      1.24 o 
   6   8   2       21.74       24.28      1.58 o 
   7   8   2        0.10        1.16      1.16 o 
   8   8   2       17.88       15.39      1.83 o 
  -9   9   2        3.26        0.61      1.60 o 
  -8   9   2        0.99        0.45      1.12 o 
  -7   9   2        1.97        0.74      0.99 o 
  -6   9   2       55.25       52.64      2.41 o 
  -5   9   2       61.34       59.06      2.41 o 
  -4   9   2        3.94        4.80      0.85 o 
  -3   9   2      310.22      329.65      3.92 o 
  -2   9   2      539.85      537.50      5.49 o 
  -1   9   2     1070.42     1055.97     11.30 o 
   0   9   2      120.93      112.86      1.44 o 
   1   9   2       32.43       34.90      0.94 o 
   2   9   2       16.64       14.43      0.72 o 
   3   9   2        1.42        1.29      0.58 o 
   4   9   2       25.91       27.93      1.30 o 
   5   9   2      193.25      198.05      3.40 o 
   6   9   2       86.24       94.51      2.59 o 
   7   9   2       21.61       20.51      2.04 o 
   8   9   2        3.34        1.63      1.40 o 
  -8  10   2        6.90        6.08      1.39 o 
  -7  10   2        3.91        1.46      1.01 o 
  -6  10   2       31.08       31.63      2.88 o 
  -5  10   2       36.92       36.98      1.96 o 
  -4  10   2       24.54       22.54      1.14 o 
  -3  10   2       51.82       61.34      1.50 o 
  -2  10   2      685.10      775.38      7.54 o 
  -1  10   2       99.55       93.16      3.10 o 
   0  10   2      646.10      632.66      6.21 o 
   1  10   2      317.88      321.72      3.74 o 
   2  10   2      322.52      301.04      3.65 o 
   3  10   2       12.87       11.05      0.95 o 
   4  10   2       11.95       12.60      0.99 o 
   5  10   2       47.82       56.22      1.95 o 
   6  10   2      113.66      114.67      2.82 o 
   7  10   2       14.97       17.53      1.73 o 
  -8  11   2        1.23        2.58      1.26 o 
  -7  11   2        0.71        1.14      1.04 o 
  -6  11   2       21.11       23.55      1.70 o 
  -5  11   2       16.56       16.53      1.21 o 
  -4  11   2       20.93       23.75      1.37 o 
  -3  11   2        7.16        7.43      0.72 o 
  -2  11   2        3.50        4.95      0.58 o 
  -1  11   2      177.10      197.13      2.74 o 
   0  11   2      364.74      374.20      3.92 o 
   1  11   2       12.54       11.63      0.76 o 
   2  11   2       41.39       43.87      2.69 o 
   3  11   2        8.72        7.39      1.04 o 
   4  11   2       88.22       94.07      2.46 o 
   5  11   2      151.26      159.84      4.16 o 
   6  11   2        4.47        4.46      1.07 o 
   7  11   2        4.33        4.32      1.28 o 
  -8  12   2        5.39        8.08      1.53 o 
  -7  12   2        9.71        8.60      1.43 o 
  -6  12   2        4.65        4.93      1.14 o 
  -5  12   2        0.11        0.64      0.99 o 
  -4  12   2      160.74      167.14      3.23 o 
  -3  12   2       26.57       27.59      1.91 o 
  -2  12   2        1.28        0.93      0.55 o 
  -1  12   2        0.02        0.88      0.53 o 
   0  12   2        6.14        5.81      0.64 o 
   1  12   2        0.18        0.79      0.51 o 
   2  12   2        4.46        3.11      0.69 o 
   3  12   2      254.86      256.23      4.09 o 
   4  12   2       39.77       39.56      1.82 o 
   5  12   2       85.54       84.77      2.92 o 
   6  12   2       28.62       26.89      1.67 o 
   7  12   2        2.77        1.67      1.20 o 
  -8  13   2        1.11       -1.16      1.16 o 
  -7  13   2       21.16       21.58      1.88 o 
  -6  13   2      104.95      112.91      3.19 o 
  -5  13   2        1.86        2.55      0.86 o 
  -4  13   2      128.56      129.84      2.89 o 
  -3  13   2       84.32       98.44      2.37 o 
  -2  13   2      154.66      141.36      3.26 o 
  -1  13   2       13.37       10.75      0.94 o 
   0  13   2       12.99       11.23      0.75 o 
   1  13   2        4.33        5.22      0.75 o 
   2  13   2        2.02        1.45      0.59 o 
   3  13   2      711.79      710.80      8.88 o 
   4  13   2      104.84      103.90      2.64 o 
   5  13   2        0.61       -0.08      0.96 o 
   6  13   2        0.15       -0.45      0.97 o 
   7  13   2        0.59       -0.71      1.43 o 
  -8  14   2        8.65        8.80      1.67 o 
  -7  14   2       14.48       12.93      1.61 o 
  -6  14   2       38.47       38.17      2.19 o 
  -5  14   2      269.54      274.33      5.90 o 
  -4  14   2       96.14       92.44      2.51 o 
  -3  14   2        1.16        1.25      0.70 o 
  -2  14   2       44.04       48.53      1.73 o 
  -1  14   2       31.72       36.24      1.83 o 
   0  14   2       21.00       18.58      1.23 o 
   1  14   2      226.64      213.74      3.08 o 
   2  14   2       58.73       64.47      1.74 o 
   3  14   2       30.33       31.89      1.64 o 
   4  14   2      101.23      108.93      2.74 o 
   5  14   2        1.18        2.24      1.57 o 
   6  14   2        6.42        4.46      1.20 o 
   7  14   2        0.69        1.77      1.31 o 
  -7  15   2        0.26        0.05      1.14 o 
  -6  15   2        0.24       -0.02      0.96 o 
  -5  15   2       37.00       29.30      1.81 o 
  -4  15   2        2.75        3.13      0.87 o 
  -3  15   2       70.82       67.62      2.40 o 
  -2  15   2       35.99       34.07      1.60 o 
  -1  15   2       15.63       12.56      1.47 o 
   0  15   2        4.16        2.84      0.87 o 
   1  15   2      216.94      200.90      3.04 o 
   2  15   2       40.70       47.15      1.97 o 
   3  15   2       83.06       79.21      2.01 o 
   4  15   2       23.71       26.71      1.60 o 
   5  15   2       10.39       10.63      2.26 o 
   6  15   2        0.76        0.68      1.11 o 
  -7  16   2        0.49       -0.44      1.16 o 
  -6  16   2        5.56        2.43      1.15 o 
  -5  16   2       27.05       24.32      2.02 o 
  -4  16   2        5.36        5.39      1.00 o 
  -3  16   2        3.32        0.60      0.71 o 
  -2  16   2        0.16        0.40      0.71 o 
  -1  16   2      194.22      182.77      4.15 o 
   0  16   2        0.50        0.70      0.60 o 
   1  16   2       44.88       44.24      1.78 o 
   2  16   2       63.59       57.23      1.70 o 
   3  16   2       16.00       14.74      1.73 o 
   4  16   2       52.01       56.39      2.08 o 
   5  16   2       78.60       81.92      5.71 o 
   6  16   2        0.13       -0.93      0.97 o 
  -7  17   2        2.12        1.02      1.27 o 
  -6  17   2        0.58        0.69      1.09 o 
  -5  17   2       12.69       11.92      1.97 o 
  -4  17   2        5.76        3.83      1.03 o 
  -3  17   2       20.81       17.14      1.40 o 
  -2  17   2        7.68       10.53      1.14 o 
  -1  17   2        3.40        2.89      0.84 o 
   0  17   2        1.12        1.90      0.64 o 
   1  17   2        1.08       -0.55      0.65 o 
   2  17   2        0.10        0.49      0.63 o 
   3  17   2       12.84       12.33      1.05 o 
   4  17   2      138.42      146.31      3.14 o 
   5  17   2       25.01       28.23      2.97 o 
   6  17   2        0.66       -0.31      1.41 o 
  -6  18   2        1.05        1.40      1.15 o 
  -5  18   2        7.59        7.95      1.50 o 
  -4  18   2        3.31        3.43      1.02 o 
  -3  18   2       24.85       19.68      1.52 o 
  -2  18   2        0.22       -0.10      0.71 o 
  -1  18   2        1.06       -0.10      0.72 o 
   0  18   2       17.64       18.24      1.37 o 
   1  18   2       28.07       28.22      1.68 o 
   2  18   2       15.31       14.69      1.35 o 
   3  18   2        4.74        3.52      1.03 o 
   4  18   2       45.93       47.98      2.30 o 
   5  18   2        9.08        8.17      1.53 o 
  -6  19   2        7.70        8.07      1.48 o 
  -5  19   2        6.07        5.10      2.09 o 
  -4  19   2        0.52       -0.29      1.40 o 
  -3  19   2        1.63        1.82      0.91 o 
  -2  19   2        0.91        0.73      1.10 o 
  -1  19   2        0.04       -0.30      0.74 o 
   0  19   2        1.57        1.68      0.94 o 
   1  19   2        1.61        1.08      0.80 o 
   2  19   2       11.85       15.60      2.07 o 
   3  19   2       11.00       13.12      1.43 o 
   4  19   2        0.09       -1.00      1.00 o 
   5  19   2        2.74        3.98      1.47 o 
  -6  20   2        1.53       -0.43      1.22 o 
  -5  20   2        1.90        2.90      1.31 o 
  -4  20   2       18.62       16.25      1.83 o 
  -3  20   2       21.46       22.94      1.75 o 
  -2  20   2       25.76       26.05      2.25 o 
  -1  20   2       19.90       20.78      1.83 o 
   0  20   2        8.19        7.53      1.29 o 
   1  20   2        6.61        6.20      1.11 o 
   2  20   2        0.32        1.00      0.87 o 
   3  20   2        0.69       -0.50      1.27 o 
   4  20   2        1.50        0.09      1.15 o 
   5  20   2        5.24        3.47      1.80 o 
  -5  21   2        0.33        1.19      1.31 o 
  -4  21   2       28.02       32.48      2.50 o 
  -3  21   2       63.37       62.11      2.55 o 
  -2  21   2       74.85       76.44      2.65 o 
  -1  21   2       11.53       10.37      1.33 o 
   0  21   2        0.00       -0.23      0.91 o 
   1  21   2        0.99        0.75      0.87 o 
   2  21   2        5.97        6.39      1.19 o 
   3  21   2        8.11        9.47      1.57 o 
   4  21   2       29.18       35.73      6.72 o 
  -5  22   2        8.55        4.62      2.44 o 
  -4  22   2        1.51        1.02      1.29 o 
  -3  22   2        2.90        2.38      1.24 o 
  -2  22   2        2.30        3.13      1.06 o 
  -1  22   2       11.20       11.62      1.38 o 
   0  22   2       42.48       42.98      2.70 o 
   1  22   2        0.17       -0.38      0.89 o 
   2  22   2       12.00       13.32      1.76 o 
   3  22   2        1.43        0.57      2.59 o 
   4  22   2        6.86       12.03      3.19 o 
  -4  23   2        4.19        6.69      1.67 o 
  -3  23   2        2.22        1.57      1.30 o 
  -2  23   2       18.45       24.72      2.27 o 
  -1  23   2        7.21        5.88      1.25 o 
   0  23   2        0.32       -0.55      1.45 o 
   1  23   2        6.69       10.48      1.98 o 
   2  23   2        1.37        1.03      1.54 o 
   3  23   2        2.79        7.26      2.00 o 
  -3  24   2       10.98       13.10      1.89 o 
  -2  24   2        0.94        0.02      1.20 o 
  -1  24   2        4.07        4.42      1.67 o 
   0  24   2        1.32        0.71      1.48 o 
   1  24   2       19.95       29.85      2.88 o 
   2  24   2       27.53       33.62      6.72 o 
  -1  25   2        1.77        1.07      2.72 o 
   0  25   2       10.80       15.54      2.37 o 
  -9   1   3        4.20        5.48      1.18 o 
  -8   1   3        0.34        0.08      0.77 o 
  -7   1   3        1.71        1.32      0.67 o 
  -6   1   3       71.91       72.21      1.64 o 
  -5   1   3       11.69       13.24      0.69 o 
  -4   1   3      174.98      184.26      2.25 o 
  -3   1   3      399.81      379.83      3.13 o 
  -2   1   3       47.11       39.66      0.98 o 
  -1   1   3       61.47       68.78      1.32 o 
   0   1   3      390.77      384.61      4.34 o 
   1   1   3       58.62       52.11      1.18 o 
   2   1   3        9.64        9.89      0.44 o 
   3   1   3      336.14      369.85      3.07 o 
   4   1   3        2.45        0.83      0.53 o 
   5   1   3      273.44      267.39      3.96 o 
   6   1   3       34.83       34.89      1.49 o 
   7   1   3        0.38       -1.08      1.08 o 
   8   1   3        2.05        0.32      1.39 o 
  -9   2   3       10.23        8.73      2.17 o 
  -8   2   3       17.18       17.61      1.25 o 
  -7   2   3       12.70       13.35      0.96 o 
  -6   2   3       77.99       74.82      1.63 o 
  -5   2   3      233.82      219.14      2.17 o 
  -4   2   3        1.23        2.21      1.19 o 
  -3   2   3      343.26      334.99      3.51 o 
  -2   2   3      370.98      353.72      2.45 o 
  -1   2   3      408.61      421.18      5.08 o 
   0   2   3       88.64       88.56      3.09 o 
   1   2   3      211.10      220.87      2.40 o 
   2   2   3       69.57       63.64      1.02 o 
   3   2   3      414.84      446.10      3.40 o 
   4   2   3      162.01      154.25      3.05 o 
   5   2   3        0.19        0.01      0.69 o 
   6   2   3       15.00       13.27      1.18 o 
   7   2   3        4.86        2.61      1.29 o 
   8   2   3        1.92       -0.81      1.32 o 
  -9   3   3        1.40       -0.66      1.29 o 
  -8   3   3       16.50       14.32      1.53 o 
  -7   3   3       82.38       83.51      2.12 o 
  -6   3   3       80.84       87.09      1.71 o 
  -5   3   3       27.29       27.16      1.09 o 
  -4   3   3      286.74      291.67      3.33 o 
  -3   3   3       75.48       73.25      1.06 o 
  -2   3   3       19.68       19.26      0.96 o 
  -1   3   3      213.06      228.77      2.28 o 
   0   3   3     1428.91     1352.77     11.21 o 
   1   3   3      100.08       97.45      1.39 o 
   2   3   3       74.73       74.49      1.13 o 
   3   3   3      319.28      306.27      3.15 o 
   4   3   3      100.30      114.39      2.15 o 
   5   3   3        8.95        6.07      0.87 o 
   6   3   3        2.57        2.77      1.00 o 
   7   3   3        0.08       -1.13      1.13 o 
   8   3   3        8.83        8.26      1.66 o 
  -9   4   3        1.10       -0.57      1.32 o 
  -8   4   3        2.69        1.21      1.09 o 
  -7   4   3       10.89       10.29      1.11 o 
  -6   4   3      201.36      198.95      3.31 o 
  -5   4   3       22.13       19.75      1.11 o 
  -4   4   3      145.48      148.95      2.09 o 
  -3   4   3      113.11      118.11      1.57 o 
  -2   4   3       61.84       51.18      0.90 o 
  -1   4   3       61.27       60.40      1.58 o 
   0   4   3     1004.66      969.04      8.53 o 
   1   4   3     2013.00     2115.04     16.08 o 
   2   4   3        3.61        4.38      0.39 o 
   3   4   3      321.71      357.72      3.74 o 
   4   4   3        3.62        3.62      0.68 o 
   5   4   3        3.38        2.59      0.78 o 
   6   4   3        6.03        6.40      1.07 o 
   7   4   3        0.03       -1.05      1.05 o 
   8   4   3        0.45       -1.26      1.26 o 
  -9   5   3       17.42       15.90      2.03 o 
  -8   5   3       75.50       59.75      2.50 o 
  -7   5   3       91.75       97.92      3.08 o 
  -6   5   3      574.21      571.20      6.64 o 
  -5   5   3       62.60       68.25      1.77 o 
  -4   5   3        0.44        1.17      0.46 o 
  -3   5   3      265.32      248.65      7.96 o 
  -2   5   3      416.82      384.47      5.26 o 
  -1   5   3        0.06        0.00      0.28 o 
   0   5   3       73.11       68.91      1.34 o 
   1   5   3        1.24        0.58      0.27 o 
   2   5   3      302.11      295.34      3.10 o 
   3   5   3       26.26       27.56      1.27 o 
   4   5   3       23.47       25.50      1.20 o 
   5   5   3        6.13        4.86      0.84 o 
   6   5   3        0.00       -0.84      0.84 o 
   7   5   3        0.16       -1.13      1.13 o 
   8   5   3        9.24       12.37      2.28 o 
  -9   6   3       29.47       29.02      2.54 o 
  -8   6   3      124.03      117.62      3.33 o 
  -7   6   3       25.14       28.09      1.81 o 
  -6   6   3        3.28        3.40      0.86 o 
  -5   6   3       11.28       11.53      1.03 o 
  -4   6   3      194.97      202.13      2.63 o 
  -3   6   3       11.79       15.92      0.67 o 
  -2   6   3      283.50      289.24      2.79 o 
  -1   6   3       38.41       49.73      1.37 o 
   0   6   3      177.63      196.40      2.43 o 
   1   6   3     1183.96     1183.82      8.70 o 
   2   6   3       88.31       83.42      1.46 o 
   3   6   3      120.16      122.64      1.93 o 
   4   6   3       23.40       24.20      1.18 o 
   5   6   3        0.11       -0.35      1.25 o 
   6   6   3       19.43       17.29      2.05 o 
   7   6   3        2.97        0.76      1.35 o 
   8   6   3        0.00        1.28      1.39 o 
  -9   7   3       18.80       22.20      2.37 o 
  -8   7   3       98.34      102.77      3.20 o 
  -7   7   3       40.49       41.77      2.42 o 
  -6   7   3       82.87       87.16      2.25 o 
  -5   7   3      144.27      142.96      3.14 o 
  -4   7   3      158.01      162.48      2.35 o 
  -3   7   3      650.86      663.83      5.48 o 
  -2   7   3       44.60       51.87      0.89 o 
  -1   7   3        0.26       -0.33      0.33 o 
   0   7   3       31.85       32.46      0.69 o 
   1   7   3      136.50      146.71      1.77 o 
   2   7   3      110.81      111.84      1.72 o 
   3   7   3      652.01      656.79      6.10 o 
   4   7   3       25.03       27.93      1.97 o 
   5   7   3       54.29       54.77      1.89 o 
   6   7   3        0.08       -0.20      0.90 o 
   7   7   3        0.02       -1.00      1.00 o 
   8   7   3        9.35       12.74      1.78 o 
  -9   8   3        0.52        0.72      1.50 o 
  -8   8   3       20.47       22.72      1.86 o 
  -7   8   3        6.11        7.17      1.23 o 
  -6   8   3      114.16      113.50      2.92 o 
  -5   8   3       49.72       50.60      1.80 o 
  -4   8   3       44.39       47.13      1.62 o 
  -3   8   3       26.65       32.29      1.04 o 
  -2   8   3      724.69      743.47      5.85 o 
  -1   8   3       15.33       18.04      0.53 o 
   0   8   3      191.35      201.14      1.92 o 
   1   8   3       12.97        7.35      0.46 o 
   2   8   3      119.48      134.02      2.61 o 
   3   8   3      122.71      130.71      2.35 o 
   4   8   3        2.24        0.98      0.73 o 
   5   8   3      117.71      116.73      2.64 o 
   6   8   3       45.33       42.07      2.01 o 
   7   8   3        0.83        2.08      1.07 o 
  -9   9   3        2.72        2.85      1.61 o 
  -8   9   3        0.37        1.35      1.10 o 
  -7   9   3       10.79        9.32      1.30 o 
  -6   9   3        1.02        0.52      0.81 o 
  -5   9   3        0.40        0.44      0.60 o 
  -4   9   3       25.36       24.74      1.33 o 
  -3   9   3       19.24       16.22      0.93 o 
  -2   9   3      134.53      149.18      1.79 o 
  -1   9   3       19.50       17.27      0.59 o 
   0   9   3       80.21       95.34      1.25 o 
   1   9   3        1.27        4.16      0.40 o 
   2   9   3       10.46       10.27      0.78 o 
   3   9   3       35.51       37.00      1.38 o 
   4   9   3       60.95       67.76      2.51 o 
   5   9   3       31.16       31.04      1.88 o 
   6   9   3       36.05       31.02      3.01 o 
   7   9   3        1.21       -0.40      1.03 o 
  -9  10   3        1.52        2.10      1.55 o 
  -8  10   3        0.00       -0.29      1.01 o 
  -7  10   3        1.38        1.65      1.01 o 
  -6  10   3        0.26        0.33      0.80 o 
  -5  10   3       10.48       10.56      1.15 o 
  -4  10   3      102.48      113.69      3.35 o 
  -3  10   3        0.81        0.43      0.83 o 
  -2  10   3       40.48       40.63      1.19 o 
  -1  10   3        4.09        4.09      0.72 o 
   0  10   3       35.74       34.98      0.81 o 
   1  10   3        9.87        8.31      0.61 o 
   2  10   3        2.47        2.98      0.56 o 
   3  10   3       65.37       63.64      1.73 o 
   4  10   3      108.98      107.26      3.04 o 
   5  10   3       42.72       42.73      3.36 o 
   6  10   3       12.65       10.86      1.45 o 
   7  10   3        0.09        0.31      1.21 o 
  -8  11   3        9.87       13.70      1.62 o 
  -7  11   3        1.57        1.28      1.15 o 
  -6  11   3        2.16        2.00      0.93 o 
  -5  11   3        1.01        1.92      0.80 o 
  -4  11   3        0.52        0.34      0.77 o 
  -3  11   3      118.82      130.43      2.99 o 
  -2  11   3      168.77      152.26      2.34 o 
  -1  11   3        5.24        5.35      0.49 o 
   0  11   3      493.89      434.27      3.92 o 
   1  11   3        8.66        7.80      0.73 o 
   2  11   3       25.90       25.44      1.19 o 
   3  11   3      367.82      377.62      4.68 o 
   4  11   3      351.27      346.14      7.61 o 
   5  11   3       15.96       15.13      1.68 o 
   6  11   3        0.38       -0.94      0.94 o 
   7  11   3        7.25        6.96      2.48 o 
  -8  12   3        1.94        1.34      1.20 o 
  -7  12   3       26.95       30.65      2.04 o 
  -6  12   3       50.66       53.05      2.27 o 
  -5  12   3        1.66        2.34      0.82 o 
  -4  12   3       10.51       11.47      1.05 o 
  -3  12   3        2.82        2.13      0.78 o 
  -2  12   3       40.61       41.11      1.72 o 
  -1  12   3        9.10       11.69      0.75 o 
   0  12   3       65.82       60.37      1.71 o 
   1  12   3      255.48      250.05      4.54 o 
   2  12   3      172.56      157.22      3.06 o 
   3  12   3      168.58      159.94      2.80 o 
   4  12   3       31.70       34.57      1.75 o 
   5  12   3       16.47       13.35      1.58 o 
   6  12   3        5.00        3.77      1.20 o 
   7  12   3        4.02        1.73      1.58 o 
  -8  13   3        6.29        7.54      1.50 o 
  -7  13   3       41.57       44.65      4.42 o 
  -6  13   3        4.78        4.33      1.07 o 
  -5  13   3       19.64       17.21      1.41 o 
  -4  13   3       10.56       10.05      1.07 o 
  -3  13   3       16.07       21.69      1.28 o 
  -2  13   3      138.07      130.39      3.80 o 
  -1  13   3       64.06       62.20      3.76 o 
   0  13   3      252.39      267.28      4.03 o 
   1  13   3       38.76       32.79      1.77 o 
   2  13   3      383.72      368.39      4.56 o 
   3  13   3       38.46       36.17      1.55 o 
   4  13   3       13.59       13.96      1.27 o 
   5  13   3        4.98        3.15      1.00 o 
   6  13   3        2.76        2.23      1.14 o 
   7  13   3        0.06       -0.42      1.01 o 
  -8  14   3        2.64        1.20      1.50 o 
  -7  14   3       10.11       10.29      2.37 o 
  -6  14   3       15.93       15.59      2.05 o 
  -5  14   3        0.29        0.32      0.80 o 
  -4  14   3        0.58        0.59      0.68 o 
  -3  14   3        3.18        2.89      0.75 o 
  -2  14   3       42.00       44.95      1.81 o 
  -1  14   3        2.54        2.50      1.08 o 
   0  14   3      106.87      103.99      4.23 o 
   1  14   3      837.85      812.55      8.16 o 
   2  14   3        6.14        7.31      0.88 o 
   3  14   3       74.14       78.61      2.74 o 
   4  14   3        0.27        0.72      0.80 o 
   5  14   3        0.83        0.08      0.90 o 
   6  14   3        5.00        4.93      1.24 o 
  -8  15   3        9.83        9.20      1.64 o 
  -7  15   3       24.07       24.13      2.12 o 
  -6  15   3        3.70        3.45      1.12 o 
  -5  15   3       23.43       20.38      1.78 o 
  -4  15   3        6.15        1.70      1.19 o 
  -3  15   3       43.57       42.30      2.04 o 
  -2  15   3        1.57        1.57      0.94 o 
  -1  15   3      154.52      147.31      3.00 o 
   0  15   3       21.92       21.88      1.16 o 
   1  15   3      449.90      442.60      5.25 o 
   2  15   3      744.12      742.70      7.84 o 
   3  15   3      145.18      148.98      3.43 o 
   4  15   3       11.09       14.33      1.32 o 
   5  15   3        0.25        0.83      0.94 o 
   6  15   3        1.59        1.64      1.15 o 
  -7  16   3        5.90        7.17      1.44 o 
  -6  16   3        0.15        0.32      1.01 o 
  -5  16   3        0.11       -0.47      0.97 o 
  -4  16   3       18.49       21.16      2.20 o 
  -3  16   3       20.84       15.68      1.28 o 
  -2  16   3       10.29       11.04      1.10 o 
  -1  16   3      217.30      211.83      5.13 o 
   0  16   3       44.06       45.79      1.58 o 
   1  16   3       13.67       13.75      1.08 o 
   2  16   3      137.62      133.60      2.63 o 
   3  16   3       67.47       68.84      2.19 o 
   4  16   3       42.76       45.05      2.05 o 
   5  16   3       13.35       14.11      1.61 o 
   6  16   3        1.50        0.72      1.13 o 
  -7  17   3        0.84        0.06      1.19 o 
  -6  17   3       33.99       39.23      2.33 o 
  -5  17   3        4.59        4.25      1.24 o 
  -4  17   3        0.47        1.21      0.96 o 
  -3  17   3       27.73       22.89      1.54 o 
  -2  17   3       25.40       24.29      1.54 o 
  -1  17   3      116.39      110.66      2.74 o 
   0  17   3        2.51        0.07      0.71 o 
   1  17   3       78.69       79.34      2.00 o 
   2  17   3       24.92       24.47      1.39 o 
   3  17   3       52.60       58.37      3.25 o 
   4  17   3       50.15       50.57      3.02 o 
   5  17   3       58.41       56.83      2.63 o 
  -7  18   3        0.12       -0.10      1.21 o 
  -6  18   3        0.76        0.44      1.12 o 
  -5  18   3        3.92        2.91      1.19 o 
  -4  18   3       27.96       27.02      2.03 o 
  -3  18   3       79.86       83.32      2.54 o 
  -2  18   3        4.18        4.22      1.20 o 
  -1  18   3       26.25       25.75      1.94 o 
   0  18   3       22.47       19.30      2.27 o 
   1  18   3       15.19       14.65      1.80 o 
   2  18   3        9.24        8.84      1.09 o 
   3  18   3        0.29       -0.93      0.93 o 
   4  18   3       47.59       49.67      2.62 o 
   5  18   3       23.51       23.95      1.89 o 
  -6  19   3        1.84        3.00      1.27 o 
  -5  19   3       14.61       13.12      1.72 o 
  -4  19   3       30.39       28.56      2.20 o 
  -3  19   3        0.44        0.96      0.99 o 
  -2  19   3        2.64        2.13      0.90 o 
  -1  19   3       14.52       14.11      1.82 o 
   0  19   3        7.67        4.58      1.11 o 
   1  19   3       18.24       17.79      1.46 o 
   2  19   3       13.78       11.81      1.59 o 
   3  19   3        9.70       12.01      1.39 o 
   4  19   3       57.13       66.91      2.86 o 
   5  19   3       24.94       26.29      2.79 o 
  -6  20   3        2.75        3.33      1.34 o 
  -5  20   3        1.56        2.79      1.50 o 
  -4  20   3        0.05       -0.14      1.02 o 
  -3  20   3        0.05       -0.11      1.07 o 
  -2  20   3       33.93       33.40      2.27 o 
  -1  20   3        0.41       -0.39      0.94 o 
   0  20   3        3.67        2.19      1.42 o 
   1  20   3        0.85        1.16      1.19 o 
   2  20   3       18.57       21.47      2.29 o 
   3  20   3        2.68        3.09      1.64 o 
   4  20   3        0.06       -0.83      1.43 o 
  -5  21   3        2.07        0.66      1.26 o 
  -4  21   3        3.24        5.00      1.40 o 
  -3  21   3        1.82        1.14      2.20 o 
  -2  21   3        0.00       -0.48      1.01 o 
  -1  21   3        4.57        3.61      1.20 o 
   0  21   3       15.37       18.60      2.14 o 
   1  21   3        0.13       -0.34      1.20 o 
   2  21   3        2.28        1.96      1.41 o 
   3  21   3        0.37       -0.41      2.31 o 
   4  21   3        2.35        1.64      1.69 o 
  -5  22   3        5.70        3.89      2.38 o 
  -4  22   3        0.02        0.64      1.22 o 
  -3  22   3        2.05        2.42      1.27 o 
  -2  22   3        2.88        5.29      1.71 o 
  -1  22   3        0.12        0.57      1.21 o 
   0  22   3        0.03        0.21      1.71 o 
   1  22   3        0.37        1.32      2.63 o 
   2  22   3        1.81        1.22      1.35 o 
   3  22   3        0.93        1.44      1.63 o 
  -4  23   3       11.38       11.56      2.61 o 
  -3  23   3        3.55        5.47      1.91 o 
  -2  23   3        0.27        1.81      1.23 o 
  -1  23   3        2.03        3.16      1.57 o 
   0  23   3        3.66        2.44      1.45 o 
   1  23   3       19.14       22.58      2.51 o 
   2  23   3       38.53       48.44      3.49 o 
  -3  24   3        0.23        0.76      1.28 o 
  -2  24   3        7.86       12.70      2.81 o 
  -1  24   3        4.84        2.90      2.43 o 
   0  24   3       19.49       25.19      2.89 o 
   1  24   3        0.18        1.90      1.60 o 
  -9   0   4        1.11       -1.56      2.15 o 
  -8   0   4        2.25        1.76      2.86 o 
  -7   0   4       70.90       73.41      3.06 o 
  -6   0   4       23.62       26.31      1.31 o 
  -5   0   4      129.43      122.64      3.59 o 
  -4   0   4      436.07      443.00     10.66 o 
  -2   0   4      476.81      457.31      6.84 o 
  -1   0   4      132.95      113.63      2.07 o 
   0   0   4      105.78      142.45      3.71 o 
   1   0   4      290.19      325.42      7.49 o 
   2   0   4       86.83       97.85      2.89 o 
   3   0   4      536.69      539.02      5.44 o 
   4   0   4       31.93       27.80      1.18 o 
   5   0   4        1.20        0.65      0.63 o 
   6   0   4        0.56        0.51      0.79 o 
   7   0   4        0.83       -1.30      2.29 o 
  -9   1   4        0.03        0.87      3.42 o 
  -8   1   4        7.74        8.39      1.03 o 
  -7   1   4       28.13       29.01      1.39 o 
  -6   1   4        1.48        2.48      0.66 o 
  -5   1   4       17.78       17.32      0.83 o 
  -4   1   4       14.24       15.35      0.81 o 
  -3   1   4        9.53        7.38      0.68 o 
  -2   1   4        0.17        0.12      0.23 o 
  -1   1   4      781.14      802.81      9.19 o 
   0   1   4      690.94      728.70     10.01 o 
   1   1   4        6.61        9.28      0.53 o 
   2   1   4        4.19        6.72      0.52 o 
   3   1   4      427.79      417.56      3.67 o 
   4   1   4       71.87       76.57      1.43 o 
   5   1   4        0.01       -0.42      0.42 o 
   6   1   4        0.12       -0.30      0.51 o 
   7   1   4        1.82        1.62      0.94 o 
  -9   2   4        4.33        3.31      1.28 o 
  -8   2   4        6.95        6.52      1.00 o 
  -7   2   4        7.21        8.06      0.99 o 
  -6   2   4        0.00       -0.51      0.58 o 
  -5   2   4       15.65       16.34      1.35 o 
  -4   2   4       84.32       78.53      1.10 o 
  -3   2   4       95.82       98.61      1.55 o 
  -2   2   4      644.93      668.34      8.07 o 
  -1   2   4     1102.95     1192.81     16.58 o 
   0   2   4      104.00      129.74      2.84 o 
   1   2   4      927.81      969.11      8.52 o 
   2   2   4      109.80      125.63      1.37 o 
   3   2   4       38.53       43.43      1.12 o 
   4   2   4       30.03       29.35      1.13 o 
   5   2   4        0.08       -0.05      0.61 o 
   6   2   4        5.28        4.74      0.82 o 
   7   2   4        2.41        2.20      0.99 o 
  -9   3   4        2.16        1.22      2.11 o 
  -8   3   4        0.05        0.08      0.82 o 
  -7   3   4       11.65       12.69      1.11 o 
  -6   3   4       22.20       21.69      1.48 o 
  -5   3   4        0.08        0.60      0.49 o 
  -4   3   4       23.23       20.60      0.88 o 
  -3   3   4      105.28      102.23      1.14 o 
  -2   3   4      380.16      402.05      5.01 o 
  -1   3   4      822.13      916.08      9.04 o 
   0   3   4      106.34      123.55      1.90 o 
   1   3   4     1454.23     1506.30      9.96 o 
   2   3   4        3.73        4.75      0.38 o 
   3   3   4       18.24       22.08      0.89 o 
   4   3   4       24.34       26.35      1.09 o 
   5   3   4       26.16       27.61      1.22 o 
   6   3   4        1.11        1.54      0.83 o 
   7   3   4        0.08       -0.93      0.94 o 
  -9   4   4        9.42        7.65      1.35 o 
  -8   4   4       68.34       62.62      2.41 o 
  -7   4   4        9.51       10.24      1.06 o 
  -6   4   4       32.09       34.28      1.49 o 
  -5   4   4        0.86        0.35      0.51 o 
  -4   4   4        8.04        8.52      0.59 o 
  -3   4   4       11.03       14.82      0.51 o 
  -2   4   4      423.72      404.31      3.62 o 
  -1   4   4      130.30      127.74      1.76 o 
   0   4   4       90.01      105.57      2.03 o 
   1   4   4      506.06      548.29      4.34 o 
   2   4   4      110.58      117.80      2.25 o 
   3   4   4        7.78        9.23      0.68 o 
   4   4   4      113.17      112.98      2.91 o 
   5   4   4        0.41        0.25      0.64 o 
   6   4   4        8.78        9.28      1.06 o 
   7   4   4       27.34       29.99      1.75 o 
  -9   5   4        0.09        0.32      1.11 o 
  -8   5   4        8.65        7.19      1.25 o 
  -7   5   4        0.22        1.80      0.80 o 
  -6   5   4       46.82       48.67      1.71 o 
  -5   5   4        5.14        4.99      0.70 o 
  -4   5   4        1.16        1.85      0.39 o 
  -3   5   4       25.17       29.09      0.70 o 
  -2   5   4       56.15       60.23      1.08 o 
  -1   5   4      985.52     1016.43      8.96 o 
   0   5   4      122.08      125.77      1.71 o 
   1   5   4     2202.38     2476.21     17.36 o 
   2   5   4      263.13      272.45      2.95 o 
   3   5   4       61.40       59.10      2.50 o 
   4   5   4       57.19       59.30      1.63 o 
   5   5   4       46.45       44.11      1.46 o 
   6   5   4        4.77        5.22      0.97 o 
   7   5   4        9.00        9.80      1.60 o 
  -9   6   4        6.57        3.62      1.24 o 
  -8   6   4      100.66       99.85      3.50 o 
  -7   6   4        6.36        6.94      1.01 o 
  -6   6   4      102.46      104.45      2.36 o 
  -5   6   4        2.08        0.77      0.73 o 
  -4   6   4       10.16        9.24      0.65 o 
  -3   6   4       76.02       87.30      1.23 o 
  -2   6   4      324.26      324.64      3.23 o 
  -1   6   4      941.60      958.78      8.64 o 
   0   6   4      814.19      814.89      7.35 o 
   1   6   4      600.81      609.97      4.88 o 
   2   6   4       50.39       41.39      1.07 o 
   3   6   4       12.68       15.68      1.11 o 
   4   6   4       42.94       41.23      1.47 o 
   5   6   4        1.19        0.86      0.72 o 
   6   6   4       11.05       11.48      1.86 o 
   7   6   4        0.13       -0.48      0.92 o 
  -9   7   4        0.01        0.23      1.11 o 
  -8   7   4        8.61        5.22      1.27 o 
  -7   7   4       16.53       16.57      1.91 o 
  -6   7   4       14.69       13.41      1.12 o 
  -5   7   4        1.81        1.38      0.65 o 
  -4   7   4       73.32       75.93      2.05 o 
  -3   7   4        6.45        6.42      0.45 o 
  -2   7   4       32.68       35.37      1.35 o 
  -1   7   4      194.63      215.49      2.72 o 
   0   7   4        1.77        1.07      0.34 o 
   1   7   4       63.51       80.58      1.50 o 
   2   7   4       74.02       82.38      1.93 o 
   3   7   4       59.75       68.28      2.74 o 
   4   7   4        2.40        2.56      0.72 o 
   5   7   4        0.01       -0.74      0.74 o 
   6   7   4        9.50       11.32      1.21 o 
   7   7   4        0.40        0.57      1.03 o 
  -9   8   4        0.27        0.31      1.68 o 
  -8   8   4        7.07        6.64      1.32 o 
  -7   8   4        6.23        8.02      1.24 o 
  -6   8   4        0.85        1.28      0.70 o 
  -5   8   4        0.12        0.76      0.61 o 
  -4   8   4       14.80       20.21      1.29 o 
  -3   8   4       41.66       43.65      1.20 o 
  -2   8   4      104.55      110.50      1.68 o 
  -1   8   4      422.82      464.42      6.96 o 
   0   8   4        6.34        9.75      0.42 o 
   1   8   4      240.02      255.33      3.41 o 
   2   8   4       25.91       30.48      1.34 o 
   3   8   4        5.55        7.13      0.91 o 
   4   8   4       19.98       22.09      1.25 o 
   5   8   4       12.69       12.15      1.16 o 
   6   8   4        1.76        1.96      0.93 o 
   7   8   4        4.00        4.99      1.32 o 
  -9   9   4        1.18        0.16      1.11 o 
  -8   9   4        0.07       -0.46      0.95 o 
  -7   9   4        0.15       -0.75      0.78 o 
  -6   9   4       14.10       13.06      1.28 o 
  -5   9   4       15.74       15.70      1.10 o 
  -4   9   4        0.75       -0.06      0.58 o 
  -3   9   4       86.52      116.69      2.06 o 
  -2   9   4       65.83       53.89      1.20 o 
  -1   9   4        8.41        7.32      0.65 o 
   0   9   4        1.65        1.22      0.34 o 
   1   9   4      125.36      140.62      1.97 o 
   2   9   4       76.62       87.45      2.14 o 
   3   9   4      168.69      176.65      2.98 o 
   4   9   4        8.52        9.42      1.06 o 
   5   9   4       37.81       36.95      2.32 o 
   6   9   4        0.24        0.42      0.88 o 
   7   9   4        0.16       -0.92      0.94 o 
  -9  10   4        4.30        4.21      1.33 o 
  -8  10   4        5.83        4.79      1.27 o 
  -7  10   4        1.98        3.75      1.03 o 
  -6  10   4        3.31        2.26      0.87 o 
  -5  10   4       30.24       26.42      1.38 o 
  -4  10   4        8.58       10.76      1.43 o 
  -3  10   4        6.59        7.86      0.71 o 
  -2  10   4      309.03      284.21      2.83 o 
  -1  10   4      168.78      172.34      2.21 o 
   0  10   4      178.05      200.45      2.09 o 
   1  10   4      382.03      387.77      4.45 o 
   2  10   4       59.91       59.14      1.62 o 
   3  10   4        0.00       -0.53      0.56 o 
   4  10   4      104.82      104.21      2.58 o 
   5  10   4        0.02        1.36      0.85 o 
   6  10   4        0.91       -0.11      0.86 o 
   7  10   4       17.95       18.13      3.04 o 
  -9  11   4        5.48        4.21      2.35 o 
  -8  11   4        2.38        2.55      1.17 o 
  -7  11   4        2.25        1.80      1.31 o 
  -6  11   4       10.77       12.68      1.28 o 
  -5  11   4        0.70        0.52      0.71 o 
  -4  11   4      106.21      114.94      2.31 o 
  -3  11   4       27.10       32.99      2.41 o 
  -2  11   4      360.94      360.94      3.47 o 
  -1  11   4       98.91      112.39      1.80 o 
   0  11   4        9.84        9.28      0.54 o 
   1  11   4       98.26      101.03      1.78 o 
   2  11   4      143.56      145.82      2.51 o 
   3  11   4        0.16        0.25      0.66 o 
   4  11   4       20.83       18.17      1.37 o 
   5  11   4       20.54       22.52      1.49 o 
   6  11   4        3.72        2.22      0.98 o 
   7  11   4        1.82        3.03      2.55 o 
  -8  12   4        0.01       -0.63      1.25 o 
  -7  12   4       21.50       20.28      1.71 o 
  -6  12   4        0.30       -0.71      0.79 o 
  -5  12   4        4.60        4.01      0.91 o 
  -4  12   4        2.05        1.57      0.67 o 
  -3  12   4      104.69      102.25      2.27 o 
  -2  12   4      558.71      516.56      5.46 o 
  -1  12   4      158.35      150.98      2.08 o 
   0  12   4      103.82      108.33      1.83 o 
   1  12   4      192.36      190.95      2.78 o 
   2  12   4      428.28      425.38      5.57 o 
   3  12   4        0.03       -0.61      0.61 o 
   4  12   4        0.12        0.08      0.77 o 
   5  12   4        0.43       -0.69      0.97 o 
   6  12   4        0.04       -0.49      1.03 o 
  -8  13   4        0.27       -0.63      1.11 o 
  -7  13   4        2.39        3.28      1.11 o 
  -6  13   4        1.88        1.99      0.96 o 
  -5  13   4       23.14       25.07      1.58 o 
  -4  13   4        0.01       -0.50      0.62 o 
  -3  13   4        6.25        5.93      1.31 o 
  -2  13   4       90.09       81.79      2.47 o 
  -1  13   4       81.12       78.94      1.66 o 
   0  13   4       61.67       65.33      2.23 o 
   1  13   4      866.73      853.60      9.34 o 
   2  13   4      138.50      134.23      2.91 o 
   3  13   4       87.21       86.60      2.32 o 
   4  13   4        8.97        8.95      1.13 o 
   5  13   4        0.00        0.55      1.04 o 
   6  13   4        0.65        1.63      1.43 o 
  -8  14   4        1.47        0.81      1.23 o 
  -7  14   4        0.48        0.68      1.03 o 
  -6  14   4       14.87       15.89      1.51 o 
  -5  14   4       12.13       14.33      1.32 o 
  -4  14   4        0.00       -0.66      0.72 o 
  -3  14   4       13.38        9.29      1.94 o 
  -2  14   4        3.59        2.49      0.70 o 
  -1  14   4      367.74      364.18      4.51 o 
   0  14   4     1395.58     1292.38     11.94 o 
   1  14   4      115.56      113.73      2.52 o 
   2  14   4       41.46       45.71      1.76 o 
   3  14   4        2.19        1.93      1.12 o 
   4  14   4       10.64       10.16      1.37 o 
   5  14   4        0.30        0.66      1.10 o 
   6  14   4        0.18        1.65      1.18 o 
  -8  15   4       11.47        7.19      1.50 o 
  -7  15   4        3.72        5.49      1.59 o 
  -6  15   4        1.09        1.44      1.00 o 
  -5  15   4        0.47        0.28      0.79 o 
  -4  15   4       38.30       43.83      2.08 o 
  -3  15   4        7.61       10.69      1.82 o 
  -2  15   4       45.20       41.89      1.93 o 
  -1  15   4      283.48      284.51      3.92 o 
   0  15   4       59.37       55.01      2.51 o 
   1  15   4      114.31      114.28      2.56 o 
   2  15   4       44.79       48.25      2.11 o 
   3  15   4      103.09       89.82      2.82 o 
   4  15   4       18.27       20.35      2.95 o 
   5  15   4        0.16       -0.46      1.18 o 
   6  15   4        0.40        1.55      1.17 o 
  -7  16   4        4.03        4.03      2.00 o 
  -6  16   4       12.53        9.93      1.37 o 
  -5  16   4        0.79        1.00      0.85 o 
  -4  16   4        0.00       -0.26      0.77 o 
  -3  16   4       37.44       40.56      2.04 o 
  -2  16   4       17.74       18.10      1.50 o 
  -1  16   4      504.98      477.10      6.23 o 
   0  16   4      365.55      365.58      5.73 o 
   1  16   4       46.28       47.03      2.19 o 
   2  16   4       11.95        7.87      1.22 o 
   3  16   4       60.35       63.85      2.50 o 
   4  16   4        8.54        9.03      1.42 o 
   5  16   4        3.38        1.27      1.20 o 
  -7  17   4        0.00        0.18      1.13 o 
  -6  17   4        4.83        4.64      1.23 o 
  -5  17   4        3.21        5.58      1.24 o 
  -4  17   4        0.09       -0.56      0.98 o 
  -3  17   4      177.08      177.86      4.13 o 
  -2  17   4       30.48       30.22      3.07 o 
  -1  17   4       59.22       61.81      2.41 o 
   0  17   4       34.38       33.93      1.84 o 
   1  17   4        1.36        1.76      0.91 o 
   2  17   4      252.58      258.42      4.86 o 
   3  17   4       70.12       76.13      2.67 o 
   4  17   4        0.02        1.42      1.11 o 
   5  17   4        4.44        4.41      1.84 o 
  -7  18   4        2.42        3.64      1.37 o 
  -6  18   4        7.48        6.24      1.74 o 
  -5  18   4       12.68        8.96      1.49 o 
  -4  18   4        0.10       -0.81      0.88 o 
  -3  18   4      134.54      136.32      4.55 o 
  -2  18   4       52.35       57.30      4.43 o 
  -1  18   4        4.74        7.13      1.56 o 
   0  18   4       59.66       59.57      2.21 o 
   1  18   4        5.25        4.87      1.10 o 
   2  18   4       36.42       39.41      2.15 o 
   3  18   4       26.43       27.21      2.09 o 
   4  18   4       29.33       32.82      2.19 o 
   5  18   4       10.35        9.49      1.58 o 
  -6  19   4        0.26        0.78      1.23 o 
  -5  19   4       20.24       18.69      2.65 o 
  -4  19   4        3.28        3.26      1.18 o 
  -3  19   4       15.27       16.24      1.62 o 
  -2  19   4        0.04       -0.84      0.84 o 
  -1  19   4        0.02       -0.12      0.81 o 
   0  19   4        0.07        0.31      1.02 o 
   1  19   4        1.81        0.64      0.93 o 
   2  19   4        1.77        1.02      0.99 o 
   3  19   4        3.68        2.59      1.19 o 
   4  19   4        4.82        4.81      1.37 o 
  -6  20   4        5.36        5.58      2.69 o 
  -5  20   4       13.02       16.25      1.88 o 
  -4  20   4        1.30        0.06      1.08 o 
  -3  20   4       35.45       37.39      2.37 o 
  -2  20   4        2.86        2.58      1.11 o 
  -1  20   4        6.96        8.64      2.04 o 
   0  20   4        0.48        1.17      1.19 o 
   1  20   4        0.01        0.22      1.22 o 
   2  20   4        2.10        2.56      1.07 o 
   3  20   4        2.49        0.87      1.12 o 
   4  20   4        0.31       -0.38      1.16 o 
  -5  21   4        1.44        0.18      1.27 o 
  -4  21   4        2.92        3.72      1.32 o 
  -3  21   4        0.54        2.54      1.26 o 
  -2  21   4        1.59        1.57      1.10 o 
  -1  21   4        7.82        7.69      1.36 o 
   0  21   4        4.41        2.54      2.37 o 
   1  21   4        0.22        1.29      1.36 o 
   2  21   4        6.31        2.91      3.00 o 
   3  21   4        0.06       -0.36      1.08 o 
  -4  22   4        6.65        8.84      1.63 o 
  -3  22   4        0.13       -0.93      1.02 o 
  -2  22   4        0.52       -0.42      0.99 o 
  -1  22   4        2.89        5.29      1.50 o 
   0  22   4       19.33       17.96      3.32 o 
   1  22   4        0.00       -0.59      1.29 o 
   2  22   4        6.48        8.74      1.93 o 
  -3  23   4        1.11       -0.17      1.86 o 
  -2  23   4        3.97        3.66      1.36 o 
  -1  23   4        0.00       -0.15      1.29 o 
   0  23   4        0.23       -1.21      1.35 o 
   1  23   4        0.00       -0.05      1.40 o 
  -2  24   4        0.76        1.66      1.25 o 
  -1  24   4        7.72       12.11      2.12 o 
   0  24   4       19.28       23.48      3.47 o 
  -9   1   5        1.63        1.11      1.33 o 
  -8   1   5        2.16        0.35      0.98 o 
  -7   1   5        0.86        0.17      0.79 o 
  -6   1   5      133.60      133.20      3.30 o 
  -5   1   5      152.16      163.90      2.99 o 
  -4   1   5      370.53      375.99      4.13 o 
  -3   1   5      346.38      347.81     10.10 o 
  -2   1   5        4.72        5.93      0.32 o 
  -1   1   5        1.68        2.35      0.25 o 
   0   1   5      626.72      735.82     10.60 o 
   1   1   5       13.72       12.60      0.65 o 
   2   1   5      109.10      103.38      1.73 o 
   3   1   5      163.51      161.71      2.49 o 
   4   1   5       12.98       14.95      1.02 o 
   5   1   5       34.40       34.83      1.51 o 
   6   1   5       34.10       34.16      2.23 o 
   7   1   5        0.13        1.50      1.43 o 
  -9   2   5        0.21       -1.20      1.20 o 
  -8   2   5        0.24       -0.89      0.89 o 
  -7   2   5        1.26        1.38      0.83 o 
  -6   2   5        3.02        2.25      0.78 o 
  -5   2   5       18.03       14.18      1.24 o 
  -4   2   5       50.48       58.42      1.35 o 
  -3   2   5      592.45      611.93      4.87 o 
  -2   2   5       20.69       23.54      0.91 o 
  -1   2   5      185.48      238.08      4.34 o 
   0   2   5      235.73      254.00      2.90 o 
   1   2   5        5.85       11.44      0.63 o 
   2   2   5        1.50        1.60      0.75 o 
   3   2   5       16.60       23.59      1.55 o 
   4   2   5       27.51       24.54      1.05 o 
   5   2   5       11.64       12.58      0.81 o 
   6   2   5       46.78       53.77      2.14 o 
   7   2   5        7.81        5.77      1.60 o 
  -9   3   5        0.47       -1.23      1.23 o 
  -8   3   5       11.51       13.55      1.48 o 
  -7   3   5        5.21        4.66      0.75 o 
  -6   3   5        4.97        4.70      0.65 o 
  -5   3   5        4.63        5.55      0.95 o 
  -4   3   5      127.07      141.43      1.95 o 
  -3   3   5      637.80      664.89      6.33 o 
  -2   3   5       20.32       19.97      0.84 o 
  -1   3   5       76.41       63.61      5.97 o 
   0   3   5      678.00      713.78      7.23 o 
   1   3   5      245.20      250.40      2.85 o 
   2   3   5      459.02      468.46      6.51 o 
   3   3   5       64.58       60.72      1.40 o 
   4   3   5       36.16       35.05      1.43 o 
   5   3   5       14.63       15.72      1.74 o 
   6   3   5       22.03       20.08      1.27 o 
   7   3   5        0.11       -0.53      1.37 o 
  -9   4   5        2.97        2.97      1.45 o 
  -8   4   5       18.12       19.33      1.30 o 
  -7   4   5        0.55        0.19      0.65 o 
  -6   4   5        3.33        3.20      0.67 o 
  -5   4   5       11.45       12.68      0.90 o 
  -4   4   5        1.13        2.17      0.34 o 
  -3   4   5       10.19       11.41      0.58 o 
  -2   4   5      606.14      637.95      6.76 o 
  -1   4   5     3892.34     4182.92     44.54 o 
   0   4   5      331.78      329.75      5.57 o 
   1   4   5       22.39       28.11      0.65 o 
   2   4   5       17.51       18.24      0.91 o 
   3   4   5       26.91       25.31      1.30 o 
   4   4   5        0.42        0.92      0.62 o 
   5   4   5       22.65       25.45      1.28 o 
   6   4   5       18.25       19.65      1.50 o 
   7   4   5        0.05        0.21      1.37 o 
  -9   5   5        0.24       -0.95      1.19 o 
  -8   5   5        9.38        5.56      1.12 o 
  -7   5   5        0.00       -0.67      0.67 o 
  -6   5   5        9.92        9.33      0.90 o 
  -5   5   5        0.38        0.95      0.63 o 
  -4   5   5       12.71       14.26      0.59 o 
  -3   5   5      186.78      182.93      1.87 o 
  -2   5   5       19.12       27.51      1.57 o 
  -1   5   5       16.62       14.29      1.02 o 
   0   5   5       91.65       97.94      1.48 o 
   1   5   5        5.85        9.17      0.44 o 
   2   5   5        0.21       -0.48      0.48 o 
   3   5   5       10.08       10.69      0.85 o 
   4   5   5        0.00        0.57      0.61 o 
   5   5   5        2.68        1.73      0.81 o 
   6   5   5       43.20       49.23      2.00 o 
   7   5   5        4.22        2.17      1.16 o 
  -9   6   5        1.17        0.45      1.06 o 
  -8   6   5        0.54        0.16      1.17 o 
  -7   6   5        1.14        1.02      0.74 o 
  -6   6   5        4.87        5.75      0.84 o 
  -5   6   5        4.92        3.49      0.80 o 
  -4   6   5        4.68        2.73      0.43 o 
  -3   6   5       43.94       54.16      0.98 o 
  -2   6   5        1.36        3.78      0.54 o 
  -1   6   5     1582.58     1769.75     15.14 o 
   0   6   5      146.05      150.59      2.51 o 
   1   6   5       86.11       94.82      1.37 o 
   2   6   5        8.97       10.45      0.84 o 
   3   6   5        0.09       -0.10      0.55 o 
   4   6   5       30.09       30.95      1.79 o 
   5   6   5        6.15        6.91      1.01 o 
   6   6   5       37.58       42.71      1.88 o 
   7   6   5        4.70        3.66      1.41 o 
  -9   7   5        0.50       -0.19      1.23 o 
  -8   7   5        0.05        0.88      0.95 o 
  -7   7   5        2.88        1.63      0.78 o 
  -6   7   5       51.75       53.17      1.75 o 
  -5   7   5        4.33        3.28      0.84 o 
  -4   7   5      106.09      113.22      1.84 o 
  -3   7   5      529.86      539.67      4.93 o 
  -2   7   5      170.31      174.15      2.43 o 
  -1   7   5        4.83        6.75      0.59 o 
   0   7   5       32.53       42.64      1.62 o 
   1   7   5       15.78       21.50      0.69 o 
   2   7   5        2.40        3.62      0.69 o 
   3   7   5      271.01      268.44      3.61 o 
   4   7   5       53.35       50.37      1.59 o 
   5   7   5        1.88        0.79      0.81 o 
   6   7   5       30.53       32.55      2.09 o 
   7   7   5        0.03       -1.43      1.43 o 
  -9   8   5        0.00       -0.64      1.87 o 
  -8   8   5        3.71        3.44      1.10 o 
  -7   8   5        4.61        3.45      0.98 o 
  -6   8   5       40.30       41.38      1.64 o 
  -5   8   5       17.55       19.31      1.14 o 
  -4   8   5      101.91      106.49      2.33 o 
  -3   8   5      537.89      569.45      5.25 o 
  -2   8   5       67.07       80.46      1.46 o 
  -1   8   5      299.18      294.86      3.65 o 
   0   8   5       61.56       68.49      1.94 o 
   1   8   5        0.04        0.05      0.31 o 
   2   8   5       24.11       20.97      1.73 o 
   3   8   5        0.02        1.04      0.62 o 
   4   8   5      222.31      227.43      3.93 o 
   5   8   5        9.74        8.40      1.16 o 
   6   8   5        0.18       -0.21      1.01 o 
  -9   9   5        0.61       -0.76      1.06 o 
  -8   9   5        0.97        1.33      1.03 o 
  -7   9   5       16.82       16.65      1.47 o 
  -6   9   5        4.98        3.70      0.84 o 
  -5   9   5       16.86       18.45      1.16 o 
  -4   9   5      257.41      270.42      3.61 o 
  -3   9   5       14.62       17.17      0.86 o 
  -2   9   5       14.21       16.19      0.92 o 
  -1   9   5        0.35        0.28      0.45 o 
   0   9   5       12.09       17.93      0.68 o 
   1   9   5        0.30        0.80      0.42 o 
   2   9   5       81.33       72.74      1.70 o 
   3   9   5        3.88        7.21      1.11 o 
   4   9   5        1.23        1.96      0.96 o 
   5   9   5        0.06        1.18      0.94 o 
   6   9   5        0.54        0.68      1.10 o 
  -9  10   5        1.60        0.78      1.45 o 
  -8  10   5        0.04       -0.66      0.96 o 
  -7  10   5        0.81        0.90      0.91 o 
  -6  10   5       22.02       19.30      1.37 o 
  -5  10   5        2.09        3.46      0.79 o 
  -4  10   5      407.82      415.94      6.15 o 
  -3  10   5      142.29      136.21      2.26 o 
  -2  10   5       19.78       15.22      0.60 o 
  -1  10   5      135.13      134.48      2.72 o 
   0  10   5      165.68      172.45      2.42 o 
   1  10   5       12.54       15.37      1.24 o 
   2  10   5        5.02        7.49      0.89 o 
   3  10   5        7.35        7.79      0.98 o 
   4  10   5       20.15       19.84      3.27 o 
   5  10   5        0.53        0.15      0.93 o 
   6  10   5        1.32        2.60      1.25 o 
  -8  11   5        5.72        4.68      1.28 o 
  -7  11   5       12.92       12.79      1.41 o 
  -6  11   5        1.74        1.07      0.94 o 
  -5  11   5       67.82       71.88      1.97 o 
  -4  11   5      289.62      285.87      3.89 o 
  -3  11   5      245.90      232.07      3.61 o 
  -2  11   5       20.17       19.45      0.80 o 
  -1  11   5       19.04       17.74      0.72 o 
   0  11   5        0.51        0.30      0.61 o 
   1  11   5        6.13        7.43      0.85 o 
   2  11   5       17.99       18.46      1.62 o 
   3  11   5       62.41       61.41      2.81 o 
   4  11   5        7.24        7.55      2.53 o 
   5  11   5        2.23        3.57      1.10 o 
   6  11   5        2.64        1.87      1.27 o 
  -8  12   5        3.05        0.76      2.15 o 
  -7  12   5        2.15        0.74      0.98 o 
  -6  12   5        0.30        0.28      0.93 o 
  -5  12   5        5.80        5.65      0.97 o 
  -4  12   5       92.14       77.35      2.35 o 
  -3  12   5        4.89        5.91      0.75 o 
  -2  12   5      618.43      631.12      7.39 o 
  -1  12   5      929.95      917.86     10.04 o 
   0  12   5       73.30       76.87      1.92 o 
   1  12   5        0.42       -0.55      0.85 o 
   2  12   5        1.82        0.71      1.04 o 
   3  12   5        2.40        2.08      0.93 o 
   4  12   5       25.70       25.30      1.81 o 
   5  12   5        1.37        0.34      1.03 o 
   6  12   5        0.03       -0.68      1.10 o 
  -8  13   5        0.12        0.40      1.15 o 
  -7  13   5        0.10        0.33      1.07 o 
  -6  13   5        6.27        7.48      1.15 o 
  -5  13   5        2.47        0.77      0.82 o 
  -4  13   5        0.29       -0.37      0.65 o 
  -3  13   5       11.45       10.36      0.89 o 
  -2  13   5      436.81      404.31      4.78 o 
  -1  13   5       30.45       23.83      1.18 o 
   0  13   5      511.04      515.62      6.26 o 
   1  13   5        1.89        0.87      0.78 o 
   2  13   5        8.41        7.32      1.09 o 
   3  13   5       40.10       43.31      2.12 o 
   4  13   5        0.30       -1.24      1.24 o 
   5  13   5        2.47        1.80      1.34 o 
   6  13   5        3.04        1.03      1.38 o 
  -8  14   5        1.19        0.47      1.15 o 
  -7  14   5        0.36        0.36      1.00 o 
  -6  14   5        0.15       -0.34      1.59 o 
  -5  14   5        1.18        0.30      0.75 o 
  -4  14   5       24.41       21.23      1.52 o 
  -3  14   5        2.94        3.02      0.86 o 
  -2  14   5      130.70      111.61      3.11 o 
  -1  14   5      655.82      655.14      7.70 o 
   0  14   5       25.63       26.78      1.56 o 
   1  14   5        2.47        2.19      0.89 o 
   2  14   5       17.61       17.40      1.49 o 
   3  14   5        0.09       -1.14      1.21 o 
   4  14   5       18.10       17.15      2.40 o 
   5  14   5        0.41        0.18      1.13 o 
  -8  15   5        1.27       -0.19      1.55 o 
  -7  15   5        0.00       -0.36      1.20 o 
  -6  15   5        0.84        0.71      0.92 o 
  -5  15   5        0.00        0.26      0.82 o 
  -4  15   5       25.10       26.46      1.75 o 
  -3  15   5      228.44      233.86      5.15 o 
  -2  15   5      371.13      364.82      5.10 o 
  -1  15   5        0.37        0.71      0.75 o 
   0  15   5      328.41      307.10      5.04 o 
   1  15   5      201.72      205.82      4.08 o 
   2  15   5        1.13        0.07      0.89 o 
   3  15   5        7.56        8.99      1.29 o 
   4  15   5        3.37        2.57      1.15 o 
   5  15   5        2.24        2.17      1.26 o 
  -7  16   5        0.21        0.45      1.10 o 
  -6  16   5        0.00       -0.70      0.93 o 
  -5  16   5        7.04        4.97      1.13 o 
  -4  16   5        5.60        5.19      1.30 o 
  -3  16   5      229.19      232.56      5.53 o 
  -2  16   5      180.10      175.55      3.30 o 
  -1  16   5       27.92       28.76      1.54 o 
   0  16   5      109.12      104.60      2.75 o 
   1  16   5       85.85       82.69      2.82 o 
   2  16   5       70.45       65.35      2.45 o 
   3  16   5        1.62        2.14      1.03 o 
   4  16   5        1.01        0.18      1.06 o 
   5  16   5        0.13       -0.88      1.14 o 
  -7  17   5        4.75        2.47      1.43 o 
  -6  17   5        0.44        0.14      1.06 o 
  -5  17   5       42.31       42.47      2.43 o 
  -4  17   5       16.32       17.73      1.61 o 
  -3  17   5      129.23      133.73      3.48 o 
  -2  17   5       22.03       23.35      1.73 o 
  -1  17   5        0.14       -0.67      0.67 o 
   0  17   5       29.40       31.34      1.82 o 
   1  17   5        1.66        2.93      0.98 o 
   2  17   5       29.44       27.56      2.64 o 
   3  17   5        6.47        5.24      1.23 o 
   4  17   5        3.05        3.42      1.28 o 
  -6  18   5        0.20       -0.65      1.09 o 
  -5  18   5       31.53       30.19      2.16 o 
  -4  18   5        0.17       -0.03      0.90 o 
  -3  18   5       38.93       40.03      2.17 o 
  -2  18   5       34.95       32.46      2.02 o 
  -1  18   5        0.32        0.07      0.74 o 
   0  18   5       30.11       32.30      2.30 o 
   1  18   5        3.08        2.10      1.00 o 
   2  18   5        2.98        4.41      1.45 o 
   3  18   5        0.11       -1.01      1.01 o 
   4  18   5        0.14        2.61      1.23 o 
  -6  19   5        1.97        0.36      1.14 o 
  -5  19   5       86.00       88.14      3.19 o 
  -4  19   5       32.09       37.42      2.35 o 
  -3  19   5       15.24       15.03      1.59 o 
  -2  19   5        2.74        1.83      1.00 o 
  -1  19   5        0.02        0.67      0.91 o 
   0  19   5        0.05       -0.84      0.84 o 
   1  19   5        2.32        1.76      1.01 o 
   2  19   5        1.25        1.93      1.06 o 
   3  19   5        0.24        1.70      1.68 o 
   4  19   5        9.50       10.98      3.00 o 
  -5  20   5       26.41       28.60      3.28 o 
  -4  20   5        4.65        3.14      1.20 o 
  -3  20   5        2.99        4.39      1.24 o 
  -2  20   5       24.46       24.38      1.95 o 
  -1  20   5        0.16       -0.38      1.03 o 
   0  20   5        0.46        0.65      0.91 o 
   1  20   5        0.47        0.60      0.94 o 
   2  20   5        6.60        6.45      2.02 o 
   3  20   5        0.95       -1.08      1.08 o 
  -5  21   5        9.88       11.78      1.70 o 
  -4  21   5        0.02       -0.78      1.01 o 
  -3  21   5        1.66        1.36      1.14 o 
  -2  21   5        2.28        2.55      1.14 o 
  -1  21   5        2.07        1.48      1.24 o 
   0  21   5       23.65       28.13      2.44 o 
   1  21   5        4.93        3.93      1.16 o 
   2  21   5        2.55        2.61      1.23 o 
  -4  22   5        0.03       -0.55      1.28 o 
  -3  22   5        1.16        2.25      1.20 o 
  -2  22   5        9.13       10.61      1.59 o 
  -1  22   5        0.33       -1.13      1.13 o 
   0  22   5        1.37        2.03      1.38 o 
   1  22   5        3.18        5.07      1.59 o 
   2  22   5        4.14        7.04      1.40 o 
  -3  23   5        2.52        4.51      1.37 o 
  -2  23   5       16.13       25.74      2.23 o 
  -1  23   5        2.73        4.11      1.56 o 
   0  23   5        8.88       10.48      1.93 o 
  -9   0   6        0.08       -0.88      1.36 o 
  -8   0   6       42.30       38.83      5.37 o 
  -7   0   6       13.19       13.09      3.19 o 
  -6   0   6      190.59      199.94      5.21 o 
  -5   0   6      461.77      467.66      8.49 o 
  -4   0   6      160.14      159.57      5.65 o 
  -3   0   6      112.37      114.37      5.19 o 
  -2   0   6     1007.09     1108.32     12.49 o 
  -1   0   6      736.19      765.75     10.69 o 
   0   0   6       81.60       77.14      2.89 o 
   1   0   6      479.05      474.80     11.46 o 
   2   0   6        5.97        5.83      0.97 o 
   3   0   6      159.58      166.03      3.81 o 
   4   0   6      154.73      170.35      5.28 o 
   5   0   6        5.33        6.93      2.32 o 
   6   0   6        2.17        1.34      1.45 o 
  -9   1   6        1.47       -0.06      1.02 o 
  -8   1   6       10.02       10.54      1.39 o 
  -7   1   6       13.51       13.33      1.46 o 
  -6   1   6        1.63        2.32      0.78 o 
  -5   1   6       68.13       66.28      2.24 o 
  -4   1   6        0.03       -0.22      0.61 o 
  -3   1   6      157.69      167.30      3.47 o 
  -2   1   6      183.94      193.40      2.00 o 
  -1   1   6      476.49      457.73      4.79 o 
   0   1   6        3.67        5.58      0.49 o 
   1   1   6        7.50       12.54      1.90 o 
   2   1   6      107.30      117.87      3.99 o 
   3   1   6       25.66       27.14      1.42 o 
   4   1   6      154.81      165.58      3.24 o 
   5   1   6        0.37       -0.78      0.91 o 
   6   1   6        8.93       12.20      1.51 o 
  -9   2   6        0.11       -1.26      1.26 o 
  -8   2   6        6.85        5.34      1.16 o 
  -7   2   6       12.34       12.15      1.51 o 
  -6   2   6       55.99       59.17      2.41 o 
  -5   2   6       88.79       90.27      4.21 o 
  -4   2   6      103.82      116.94      1.92 o 
  -3   2   6      136.87      163.38      2.09 o 
  -2   2   6       35.46       30.25      1.18 o 
  -1   2   6       29.89       41.46      1.64 o 
   0   2   6        7.11        5.07      0.48 o 
   1   2   6        6.69        8.01      0.86 o 
   2   2   6       29.34       28.85      1.78 o 
   3   2   6      222.48      224.27      3.50 o 
   4   2   6      206.44      207.20      3.28 o 
   5   2   6        0.03        0.26      0.88 o 
   6   2   6       12.84       11.51      2.09 o 
  -9   3   6        0.00       -0.07      1.26 o 
  -8   3   6       13.75       14.45      1.53 o 
  -7   3   6       26.11       24.16      1.66 o 
  -6   3   6       12.08       12.29      1.14 o 
  -5   3   6       27.67       24.41      1.99 o 
  -4   3   6       40.02       40.35      1.05 o 
  -3   3   6      108.36      122.79      1.80 o 
  -2   3   6        7.37        6.99      0.70 o 
  -1   3   6       67.84       92.98      3.58 o 
   0   3   6       23.53       25.24      0.89 o 
   1   3   6      210.60      203.11      2.58 o 
   2   3   6       20.34       21.05      1.41 o 
   3   3   6        0.14       -0.68      0.68 o 
   4   3   6       77.41       80.45      2.28 o 
   5   3   6       10.50        9.60      1.11 o 
   6   3   6       21.67       21.23      2.92 o 
  -9   4   6        0.16       -0.65      1.17 o 
  -8   4   6        0.38        0.11      0.95 o 
  -7   4   6        5.71        5.13      1.02 o 
  -6   4   6        0.48       -0.26      0.63 o 
  -5   4   6        0.76        0.87      0.65 o 
  -4   4   6       68.74       70.83      1.34 o 
  -3   4   6       69.70       77.57      1.33 o 
  -2   4   6      248.10      254.75      3.98 o 
  -1   4   6      119.79      133.75      2.88 o 
   0   4   6      254.16      255.63      5.97 o 
   1   4   6       44.10       45.68      1.12 o 
   2   4   6      327.67      318.06      5.10 o 
   3   4   6       11.59       13.39      1.11 o 
   4   4   6       18.63       16.07      1.30 o 
   5   4   6       17.92       17.83      1.69 o 
   6   4   6       95.75      100.25      3.28 o 
  -9   5   6        0.05        1.18      1.29 o 
  -8   5   6        0.20       -1.20      1.20 o 
  -7   5   6        1.68        0.76      0.83 o 
  -6   5   6        0.11        0.00      0.67 o 
  -5   5   6       96.53       87.88      1.94 o 
  -4   5   6       57.58       64.93      1.30 o 
  -3   5   6      634.14      656.52      7.31 o 
  -2   5   6        0.64        0.92      0.59 o 
  -1   5   6       52.60       60.88      1.84 o 
   0   5   6      162.45      166.02      2.68 o 
   1   5   6       95.07      113.18      2.84 o 
   2   5   6       34.00       36.38      2.01 o 
   3   5   6       57.38       55.53      2.10 o 
   4   5   6        1.68        0.97      0.62 o 
   5   5   6       10.11        8.58      1.37 o 
   6   5   6       38.47       40.42      2.45 o 
  -9   6   6        0.08       -1.07      1.07 o 
  -8   6   6       23.76       21.01      1.77 o 
  -7   6   6        1.16       -0.45      0.63 o 
  -6   6   6        0.74        0.03      0.56 o 
  -5   6   6       49.38       51.83      1.30 o 
  -4   6   6       45.72       49.55      1.35 o 
  -3   6   6      243.29      257.46      3.65 o 
  -2   6   6      116.09      131.72      2.84 o 
  -1   6   6      136.24      135.10      3.11 o 
   0   6   6       39.16       39.77      1.13 o 
   1   6   6       54.49       55.86      1.28 o 
   2   6   6       36.52       34.47      1.23 o 
   3   6   6        3.39        2.73      0.78 o 
   4   6   6        3.65        3.06      0.75 o 
   5   6   6        9.10        9.15      1.12 o 
   6   6   6       63.01       62.99      3.35 o 
  -9   7   6        2.73       -0.17      2.16 o 
  -8   7   6       21.86       22.56      2.15 o 
  -7   7   6        0.17       -0.14      0.68 o 
  -6   7   6       78.62       87.77      2.01 o 
  -5   7   6      112.50      122.84      2.21 o 
  -4   7   6        0.01       -0.23      0.47 o 
  -3   7   6       76.11       73.14      1.46 o 
  -2   7   6       76.74       84.29      1.40 o 
  -1   7   6        0.01       -0.25      0.44 o 
   0   7   6        0.83        2.24      0.76 o 
   1   7   6        1.04        2.12      0.54 o 
   2   7   6       48.38       47.38      1.76 o 
   3   7   6        0.09       -0.39      0.62 o 
   4   7   6       73.00       72.28      1.96 o 
   5   7   6        7.22        7.44      1.11 o 
   6   7   6        0.05       -0.94      1.99 o 
  -9   8   6        3.03        2.60      1.48 o 
  -8   8   6       15.93       13.74      1.48 o 
  -7   8   6        6.32        6.42      0.98 o 
  -6   8   6       39.85       42.49      1.71 o 
  -5   8   6       51.11       56.42      1.62 o 
  -4   8   6        9.57       12.15      0.75 o 
  -3   8   6      200.36      203.48      3.16 o 
  -2   8   6      105.92       91.90      1.98 o 
  -1   8   6       13.91       15.11      0.94 o 
   0   8   6       85.47       76.92      1.46 o 
   1   8   6        3.05        3.79      0.65 o 
   2   8   6       25.64       28.23      1.33 o 
   3   8   6       24.87       23.21      1.33 o 
   4   8   6       34.65       30.43      1.68 o 
   5   8   6        2.55        1.58      0.95 o 
   6   8   6        0.02       -0.50      1.01 o 
  -9   9   6        1.93        2.43      1.41 o 
  -8   9   6        7.86        7.22      1.43 o 
  -7   9   6        0.04       -0.49      0.73 o 
  -6   9   6      183.20      189.04      3.22 o 
  -5   9   6      507.81      497.68      5.71 o 
  -4   9   6        2.74        2.53      0.58 o 
  -3   9   6       77.12       72.88      1.42 o 
  -2   9   6       24.75       29.50      1.37 o 
  -1   9   6        3.80        4.55      0.93 o 
   0   9   6      123.61      137.47      1.87 o 
   1   9   6      212.69      208.44      3.19 o 
   2   9   6      223.59      210.20      3.42 o 
   3   9   6       18.13       19.18      1.40 o 
   4   9   6       21.16       20.35      1.57 o 
   5   9   6        8.21        8.07      1.24 o 
   6   9   6        7.03        6.16      1.26 o 
  -9  10   6        1.46       -0.04      1.39 o 
  -8  10   6        3.55        2.86      1.09 o 
  -7  10   6       33.36       33.15      1.98 o 
  -6  10   6      133.97      135.42      2.73 o 
  -5  10   6        1.95        2.73      1.20 o 
  -4  10   6      195.20      190.23      2.85 o 
  -3  10   6       63.51       61.82      1.56 o 
  -2  10   6       15.31       14.64      1.10 o 
  -1  10   6       47.15       48.04      1.66 o 
   0  10   6       11.04        7.48      0.57 o 
   1  10   6       15.87       15.47      1.04 o 
   2  10   6      306.36      295.18      4.31 o 
   3  10   6       26.86       27.91      1.53 o 
   4  10   6       19.17       21.02      1.65 o 
   5  10   6        0.26       -0.45      0.95 o 
   6  10   6        5.80        6.62      1.35 o 
  -8  11   6        0.01       -0.90      0.94 o 
  -7  11   6        6.34        4.78      1.09 o 
  -6  11   6       49.76       45.98      1.79 o 
  -5  11   6        1.97        0.70      0.74 o 
  -4  11   6      238.02      237.50      3.38 o 
  -3  11   6      153.17      146.30      2.36 o 
  -2  11   6       85.33       87.71      2.26 o 
  -1  11   6       26.34       25.40      1.79 o 
   0  11   6      162.02      153.90      2.63 o 
   1  11   6        9.31        8.81      0.92 o 
   2  11   6        1.99       -0.13      0.68 o 
   3  11   6       33.43       29.52      1.79 o 
   4  11   6       13.11       12.60      1.38 o 
   5  11   6        3.63        3.32      1.13 o 
  -8  12   6        3.22        2.32      1.23 o 
  -7  12   6        9.04        7.36      1.32 o 
  -6  12   6        3.48        3.04      1.02 o 
  -5  12   6        0.71        0.08      0.73 o 
  -4  12   6      156.94      150.61      2.62 o 
  -3  12   6      218.58      222.73      3.58 o 
  -2  12   6        8.18        8.57      0.58 o 
  -1  12   6       15.45       12.62      0.68 o 
   0  12   6        1.71        1.52      0.66 o 
   1  12   6       23.86       23.35      1.30 o 
   2  12   6        0.02       -0.26      0.67 o 
   3  12   6       54.96       59.82      2.28 o 
   4  12   6        6.40        8.51      1.30 o 
   5  12   6        0.39        0.54      1.04 o 
  -8  13   6        0.15        0.03      1.09 o 
  -7  13   6        1.10        2.10      1.05 o 
  -6  13   6        6.77        6.50      1.19 o 
  -5  13   6       46.78       48.23      2.12 o 
  -4  13   6      294.65      286.28      6.49 o 
  -3  13   6      249.86      256.97      3.55 o 
  -2  13   6       57.40       49.04      1.72 o 
  -1  13   6      104.33      106.76      2.92 o 
   0  13   6       29.54       32.41      1.39 o 
   1  13   6        0.77        0.41      0.68 o 
   2  13   6        0.96        0.37      0.87 o 
   3  13   6        3.42        3.11      1.01 o 
   4  13   6        1.95        1.47      1.10 o 
   5  13   6        8.86        9.13      1.42 o 
  -8  14   6        0.88        0.59      1.14 o 
  -7  14   6        0.00       -0.82      1.21 o 
  -6  14   6       16.79       19.29      1.70 o 
  -5  14   6        2.52        3.54      0.97 o 
  -4  14   6        0.16       -0.45      0.69 o 
  -3  14   6       42.97       42.76      2.68 o 
  -2  14   6      404.22      392.96      4.77 o 
  -1  14   6       13.71       14.75      1.37 o 
   0  14   6       19.28       15.68      1.27 o 
   1  14   6       35.08       31.27      1.67 o 
   2  14   6       20.63       18.73      2.36 o 
   3  14   6        0.48        0.41      0.93 o 
   4  14   6       16.16       15.92      1.63 o 
   5  14   6       29.57       36.41      2.32 o 
  -7  15   6        1.19        0.78      1.10 o 
  -6  15   6        0.27       -0.26      0.85 o 
  -5  15   6       23.39       21.66      1.67 o 
  -4  15   6       13.66       13.34      1.32 o 
  -3  15   6       68.09       69.70      2.02 o 
  -2  15   6       41.52       40.30      1.59 o 
  -1  15   6        0.00        0.86      0.68 o 
   0  15   6        7.20        5.36      0.96 o 
   1  15   6        0.56        0.57      0.81 o 
   2  15   6       22.36       21.22      1.63 o 
   3  15   6       22.39       23.57      2.92 o 
   4  15   6        2.60        3.98      1.27 o 
  -7  16   6        2.19        0.69      1.14 o 
  -6  16   6        0.00       -0.80      0.88 o 
  -5  16   6       62.19       70.83      2.62 o 
  -4  16   6       36.01       37.68      2.01 o 
  -3  16   6       21.63       22.68      1.42 o 
  -2  16   6       19.31       17.41      1.27 o 
  -1  16   6       50.20       50.41      1.81 o 
   0  16   6        0.04       -0.73      0.73 o 
   1  16   6        3.58        3.73      1.00 o 
   2  16   6        0.03        0.02      0.88 o 
   3  16   6        0.09        0.40      0.96 o 
   4  16   6       11.71       14.11      1.64 o 
  -7  17   6        0.78       -0.23      1.12 o 
  -6  17   6        0.86        2.01      1.13 o 
  -5  17   6       72.77       72.05      4.03 o 
  -4  17   6       77.88       74.15      5.97 o 
  -3  17   6        4.52        6.93      1.13 o 
  -2  17   6        3.21        1.72      0.80 o 
  -1  17   6        6.96        7.84      1.01 o 
   0  17   6        0.55        0.19      0.81 o 
   1  17   6       21.65       28.70      1.85 o 
   2  17   6        0.32        0.50      0.93 o 
   3  17   6        0.20        1.07      1.06 o 
   4  17   6        4.35        3.72      1.31 o 
  -6  18   6        9.91       11.57      1.60 o 
  -5  18   6       67.44       60.31      2.65 o 
  -4  18   6       62.23       62.53      2.71 o 
  -3  18   6        4.91        2.83      1.02 o 
  -2  18   6       11.54       12.22      1.18 o 
  -1  18   6       11.36       15.89      1.43 o 
   0  18   6       11.79        9.84      1.31 o 
   1  18   6        0.00       -0.29      0.89 o 
   2  18   6        0.19       -0.43      0.98 o 
   3  18   6        0.67        0.58      1.12 o 
  -6  19   6        0.98        0.84      1.18 o 
  -5  19   6        7.51        4.67      1.23 o 
  -4  19   6        4.12        4.73      1.20 o 
  -3  19   6        6.41        3.30      1.50 o 
  -2  19   6       79.25       85.13      2.91 o 
  -1  19   6        2.24        0.75      0.94 o 
   0  19   6        3.25        2.04      0.96 o 
   1  19   6        0.96        0.60      0.94 o 
   2  19   6       20.17       26.25      1.93 o 
   3  19   6        3.91        0.89      1.16 o 
  -5  20   6        2.21        0.92      1.37 o 
  -4  20   6        1.45        2.03      1.44 o 
  -3  20   6        0.01        0.31      0.97 o 
  -2  20   6        1.34        1.56      1.04 o 
  -1  20   6        5.76        4.58      1.09 o 
   0  20   6       10.03        9.88      1.36 o 
   1  20   6        3.80        3.80      1.15 o 
   2  20   6        2.24        2.76      1.23 o 
  -4  21   6       34.87       45.56      2.71 o 
  -3  21   6        3.69        3.81      1.25 o 
  -2  21   6        0.08       -0.30      1.00 o 
  -1  21   6        9.02       10.00      2.22 o 
   0  21   6        2.21        1.86      1.11 o 
   1  21   6        2.34        3.69      1.85 o 
  -3  22   6        0.35        0.06      1.39 o 
  -2  22   6       20.99       25.07      2.09 o 
  -1  22   6        6.29        5.49      1.53 o 
   0  22   6        2.24        1.62      1.36 o 
  -9   1   7        0.00       -0.43      1.02 o 
  -8   1   7       29.06       30.19      1.99 o 
  -7   1   7       90.99       89.10      2.64 o 
  -6   1   7        0.05        0.47      0.66 o 
  -5   1   7       89.63       97.04      2.31 o 
  -4   1   7        6.67        7.70      0.84 o 
  -3   1   7       66.57       60.46      1.63 o 
  -2   1   7      182.28      184.39      3.75 o 
  -1   1   7        2.92        2.70      0.43 o 
   0   1   7       36.51       30.62      1.23 o 
   1   1   7      424.32      424.95     10.74 o 
   2   1   7     1070.43     1065.76     11.10 o 
   3   1   7       20.52       19.56      1.34 o 
   4   1   7        3.76        2.92      1.59 o 
   5   1   7       13.68       14.39      2.17 o 
   6   1   7        1.90        1.62      1.68 o 
  -9   2   7        8.24        6.11      1.34 o 
  -8   2   7       13.90       15.18      1.59 o 
  -7   2   7        1.51        1.01      1.36 o 
  -6   2   7       68.42       60.97      1.99 o 
  -5   2   7      135.05      145.36      2.79 o 
  -4   2   7        6.96        5.59      0.75 o 
  -3   2   7       70.76       81.10      1.80 o 
  -2   2   7       31.79       37.20      1.50 o 
  -1   2   7        3.22        4.40      0.56 o 
   0   2   7      143.22      135.18      2.93 o 
   1   2   7       71.75       72.60      2.48 o 
   2   2   7      341.45      328.20      5.56 o 
   3   2   7       35.72       34.04      1.81 o 
   4   2   7      140.79      137.48      3.57 o 
   5   2   7       56.45       62.04      6.27 o 
   6   2   7        0.42       -1.66      2.30 o 
  -9   3   7        6.14        2.32      1.21 o 
  -8   3   7        2.59        2.24      1.08 o 
  -7   3   7        0.17        0.01      0.75 o 
  -6   3   7       31.99       33.50      1.65 o 
  -5   3   7        5.81        4.64      0.74 o 
  -4   3   7        4.89        6.65      0.92 o 
  -3   3   7      184.51      194.16      3.74 o 
  -2   3   7      269.86      290.60      8.30 o 
  -1   3   7      287.88      295.76      6.07 o 
   0   3   7      233.80      232.78      5.80 o 
   1   3   7       58.82       58.16      2.27 o 
   2   3   7        8.81        9.15      1.35 o 
   3   3   7      266.73      261.89      5.35 o 
   4   3   7      213.25      218.66      4.32 o 
   5   3   7       19.33       23.84      1.95 o 
   6   3   7       14.48       11.26      2.02 o 
  -9   4   7        0.99        0.36      1.07 o 
  -8   4   7        0.63       -0.83      0.87 o 
  -7   4   7        9.72       10.16      1.19 o 
  -6   4   7        3.29        3.03      0.81 o 
  -5   4   7        1.21        0.57      0.76 o 
  -4   4   7        7.82        6.29      0.79 o 
  -3   4   7       43.64       42.37      2.47 o 
  -2   4   7      405.80      406.64     10.93 o 
   0   4   7        2.92        3.71      0.82 o 
   1   4   7        3.55        4.77      1.80 o 
   2   4   7       27.04       25.94      1.96 o 
   3   4   7       14.55       15.46      1.60 o 
   4   4   7       68.82       73.73      3.21 o 
   5   4   7        9.72       11.51      1.38 o 
   6   4   7       13.04       12.20      2.30 o 
  -9   5   7        2.78        0.52      1.28 o 
  -8   5   7        4.96        5.85      1.54 o 
  -7   5   7        1.36        0.83      0.80 o 
  -6   5   7        6.46        7.06      0.97 o 
  -5   5   7        0.76        1.19      0.62 o 
  -4   5   7       81.57       85.55      2.17 o 
  -3   5   7       19.16       20.35      1.71 o 
  -2   5   7      243.57      243.22      5.35 o 
  -1   5   7      103.84       98.71      2.90 o 
   0   5   7        8.31        6.83      0.62 o 
   1   5   7       18.75       18.51      1.27 o 
   2   5   7       14.65       15.20      1.92 o 
   3   5   7        8.77        9.44      1.17 o 
   4   5   7       62.13       61.65      2.44 o 
   5   5   7        0.02       -1.08      1.08 o 
   6   5   7       23.59       21.87      2.07 o 
  -9   6   7        0.03       -1.31      1.31 o 
  -8   6   7       15.58       15.02      1.60 o 
  -7   6   7        2.91        2.19      1.02 o 
  -6   6   7        0.01        0.02      0.67 o 
  -5   6   7        1.94        1.06      0.58 o 
  -4   6   7        0.98        0.38      0.51 o 
  -3   6   7       11.22        7.65      1.23 o 
  -2   6   7       27.47       24.15      1.48 o 
  -1   6   7      257.61      240.21      5.09 o 
   0   6   7      194.93      192.51      2.64 o 
   1   6   7       83.73       71.89      2.38 o 
   2   6   7       61.63       59.32      2.16 o 
   3   6   7        2.18        1.71      1.12 o 
   4   6   7        2.85        0.19      1.00 o 
   5   6   7       19.57       17.20      2.05 o 
   6   6   7        3.31        2.18      1.37 o 
  -9   7   7        0.04       -1.19      1.24 o 
  -8   7   7       31.56       36.40      2.24 o 
  -7   7   7        6.21        6.09      1.81 o 
  -6   7   7       31.40       33.50      2.17 o 
  -5   7   7       56.14       63.82      4.62 o 
  -4   7   7      125.41      129.26      2.44 o 
  -3   7   7       18.29       20.37      1.49 o 
  -2   7   7      470.09      460.13      6.86 o 
  -1   7   7       24.66       27.63      1.65 o 
   0   7   7       22.63       21.76      0.84 o 
   1   7   7       66.08       68.48      2.15 o 
   2   7   7        0.14       -0.04      0.79 o 
   3   7   7        4.98        4.30      1.17 o 
   4   7   7        3.85        1.38      1.25 o 
   5   7   7        2.05        0.32      1.39 o 
  -9   8   7        3.17        4.87      1.85 o 
  -8   8   7       77.45       82.01      3.46 o 
  -7   8   7      121.09      123.90      5.15 o 
  -6   8   7       41.06       41.89      2.14 o 
  -5   8   7       36.61       36.15      1.64 o 
  -4   8   7        0.03        0.63      0.56 o 
  -3   8   7       11.67        8.69      1.17 o 
  -2   8   7       29.17       35.19      1.91 o 
  -1   8   7       39.90       29.34      1.75 o 
   0   8   7       16.42       16.92      0.78 o 
   1   8   7       36.23       34.53      1.66 o 
   2   8   7        5.19        2.98      0.61 o 
   3   8   7        0.01        0.00      0.90 o 
   4   8   7       27.57       28.04      1.89 o 
   5   8   7        2.94        1.58      2.29 o 
  -9   9   7        4.86        8.10      2.03 o 
  -8   9   7       15.91       13.48      2.20 o 
  -7   9   7        1.86        3.29      1.17 o 
  -6   9   7      122.64      124.37      2.50 o 
  -5   9   7        1.96        1.72      0.59 o 
  -4   9   7       10.71       11.18      1.10 o 
  -3   9   7        0.25       -0.45      0.83 o 
  -2   9   7       21.17       22.96      1.12 o 
  -1   9   7        4.81        3.68      0.80 o 
   0   9   7       32.65       33.39      0.92 o 
   1   9   7       81.68       75.09      1.86 o 
   2   9   7      280.12      249.08      4.35 o 
   3   9   7       23.70       22.25      1.30 o 
   4   9   7        0.40        0.98      1.78 o 
   5   9   7        0.32       -0.23      1.36 o 
  -8  10   7       24.65       24.33      2.69 o 
  -7  10   7       57.94       58.52      2.20 o 
  -6  10   7       72.22       77.27      2.13 o 
  -5  10   7      100.09      105.11      2.10 o 
  -4  10   7       14.06       11.63      0.82 o 
  -3  10   7        7.53        8.39      0.92 o 
  -2  10   7        4.34        4.23      0.78 o 
  -1  10   7       26.98       31.49      1.61 o 
   0  10   7      133.72      126.77      2.25 o 
   1  10   7       27.51       25.33      1.51 o 
   2  10   7        2.20        2.97      0.76 o 
   3  10   7       22.78       22.76      1.60 o 
   4  10   7        3.62        3.21      1.02 o 
   5  10   7        7.06        6.33      1.83 o 
  -8  11   7        0.62        0.80      1.40 o 
  -7  11   7       34.50       35.95      3.19 o 
  -6  11   7      156.28      158.41      3.18 o 
  -5  11   7       62.92       66.12      1.93 o 
  -4  11   7       26.66       24.19      1.12 o 
  -3  11   7       61.12       59.88      3.28 o 
  -2  11   7       40.49       40.25      1.66 o 
  -1  11   7       29.91       32.04      1.57 o 
   0  11   7       67.55       57.87      1.98 o 
   1  11   7       20.72       15.98      1.12 o 
   2  11   7       34.13       32.04      1.62 o 
   3  11   7       45.85       45.16      1.95 o 
   4  11   7       12.34       10.16      1.29 o 
   5  11   7        1.28       -0.05      1.82 o 
  -8  12   7        1.75        0.68      1.37 o 
  -7  12   7        2.06        4.07      1.12 o 
  -6  12   7        8.85        8.88      1.24 o 
  -5  12   7        8.93       10.55      1.05 o 
  -4  12   7       74.36       70.73      1.74 o 
  -3  12   7        1.15        0.76      0.53 o 
  -2  12   7      170.64      166.30      3.19 o 
  -1  12   7       43.41       43.15      2.21 o 
   0  12   7      127.21      109.60      2.26 o 
   1  12   7       32.02       30.35      1.42 o 
   2  12   7       45.58       48.72      2.92 o 
   3  12   7       22.90       24.10      1.67 o 
   4  12   7       30.56       30.19      2.20 o 
   5  12   7        2.58        4.94      1.20 o 
  -8  13   7        0.05       -0.70      1.07 o 
  -7  13   7        0.22       -0.90      1.02 o 
  -6  13   7        2.27        1.48      1.08 o 
  -5  13   7       15.04       13.36      1.32 o 
  -4  13   7        7.26        7.27      1.23 o 
  -3  13   7       26.82       29.40      1.42 o 
  -2  13   7       29.55       31.46      1.13 o 
  -1  13   7        4.57        4.14      0.69 o 
   0  13   7        7.80        6.61      0.85 o 
   1  13   7       10.70       10.21      1.04 o 
   2  13   7       41.35       39.81      1.85 o 
   3  13   7        7.04        3.83      1.09 o 
   4  13   7        1.40        1.17      1.35 o 
  -8  14   7        0.49        0.15      1.80 o 
  -7  14   7        3.37        2.43      1.15 o 
  -6  14   7        5.10        5.95      1.37 o 
  -5  14   7        6.11        4.93      1.03 o 
  -4  14   7        0.71        0.59      0.69 o 
  -3  14   7        0.04       -0.54      0.54 o 
  -2  14   7       33.26       31.44      1.37 o 
  -1  14   7       25.90       29.13      1.33 o 
   0  14   7        0.35        0.30      0.68 o 
   1  14   7       34.55       36.14      1.79 o 
   2  14   7        2.25       -0.95      1.70 o 
   3  14   7        0.12        0.43      0.96 o 
   4  14   7        4.67        6.26      2.00 o 
  -7  15   7        0.11        0.65      1.04 o 
  -6  15   7        6.42        5.21      1.13 o 
  -5  15   7        5.39        4.03      0.99 o 
  -4  15   7        0.00        0.47      0.67 o 
  -3  15   7        0.11        0.51      0.66 o 
  -2  15   7       16.19       17.43      1.17 o 
  -1  15   7        0.00        0.01      1.08 o 
   0  15   7        8.79        7.99      1.38 o 
   1  15   7        0.38        0.41      1.20 o 
   2  15   7        1.50        0.14      0.91 o 
   3  15   7        1.38        0.76      1.06 o 
   4  15   7       14.86       18.88      1.91 o 
  -7  16   7        2.38        4.21      1.64 o 
  -6  16   7        3.39        3.31      1.67 o 
  -5  16   7       16.54       14.78      1.47 o 
  -4  16   7       14.28        9.02      1.19 o 
  -3  16   7       22.10       23.34      1.42 o 
  -2  16   7       46.94       51.38      1.85 o 
  -1  16   7       15.29       18.55      1.39 o 
   0  16   7        5.27        3.61      0.96 o 
   1  16   7        4.58        7.18      2.09 o 
   2  16   7       44.05       45.97      2.16 o 
   3  16   7        5.27        5.49      1.29 o 
  -6  17   7       15.51       17.59      1.76 o 
  -5  17   7       35.68       39.81      2.14 o 
  -4  17   7       42.07       39.30      2.04 o 
  -3  17   7       35.01       32.80      1.62 o 
  -2  17   7        0.61       -0.02      0.74 o 
  -1  17   7        3.02        2.57      0.94 o 
   0  17   7       10.93        8.99      1.21 o 
   1  17   7        6.31        7.99      1.24 o 
   2  17   7       35.20       36.76      2.13 o 
   3  17   7       27.06       34.83      2.24 o 
  -6  18   7       13.98       13.13      1.64 o 
  -5  18   7        0.73        0.21      0.99 o 
  -4  18   7        0.19        1.39      0.91 o 
  -3  18   7        6.67        5.52      1.01 o 
  -2  18   7       17.61       18.15      1.40 o 
  -1  18   7        2.84        2.22      0.98 o 
   0  18   7       29.12       33.88      1.96 o 
   1  18   7       13.00       16.56      1.57 o 
   2  18   7        0.10       -0.01      1.11 o 
  -5  19   7        6.56        6.03      2.02 o 
  -4  19   7        0.08        0.15      0.96 o 
  -3  19   7        2.86        2.16      1.06 o 
  -2  19   7        5.89        7.04      1.14 o 
  -1  19   7        0.93        2.14      0.98 o 
   0  19   7        0.57        1.29      1.11 o 
   1  19   7        0.81        0.32      1.05 o 
   2  19   7        8.09        6.79      1.37 o 
  -5  20   7        0.49       -0.87      1.21 o 
  -4  20   7       21.42       25.09      2.01 o 
  -3  20   7        1.24        0.86      1.02 o 
  -2  20   7        0.09       -0.40      0.83 o 
  -1  20   7        6.59        7.40      1.25 o 
   0  20   7        0.45        1.06      1.05 o 
   1  20   7        6.53        6.29      1.34 o 
  -4  21   7        3.11        4.95      2.30 o 
  -3  21   7        2.67        3.85      1.23 o 
  -2  21   7        0.80       -0.42      1.03 o 
  -1  21   7        2.12        2.18      1.11 o 
   0  21   7       14.57       16.84      1.66 o 
  -2  22   7        0.38       -0.28      1.52 o 
  -9   0   8        2.96        1.12      1.58 o 
  -8   0   8       10.87        6.72      1.76 o 
  -7   0   8       86.04       90.00      4.66 o 
  -6   0   8       64.73       65.91      2.90 o 
  -5   0   8       34.35       32.80      1.98 o 
  -4   0   8      138.95      139.45      8.25 o 
  -3   0   8        0.44        0.76      0.87 o 
  -2   0   8        0.52        0.07      0.85 o 
  -1   0   8     1018.02      995.32     20.09 o 
   0   0   8     2425.49     2279.75     43.42 o 
   1   0   8        3.39        1.80      1.47 o 
   2   0   8      539.67      535.23     13.64 o 
   3   0   8        3.60        1.94      1.80 o 
   4   0   8       19.13       18.75      3.29 o 
   5   0   8        1.94       -1.49      2.15 o 
  -9   1   8        2.39        1.93      1.51 o 
  -8   1   8        2.44        2.06      1.03 o 
  -7   1   8       11.12        9.77      1.16 o 
  -6   1   8       12.18       10.93      1.10 o 
  -5   1   8        7.80        9.71      0.90 o 
  -4   1   8       49.70       44.64      1.61 o 
  -3   1   8       57.84       49.15      1.55 o 
  -2   1   8       44.80       38.73      1.54 o 
  -1   1   8      211.89      181.86      4.02 o 
   0   1   8      157.47      168.38      9.58 o 
   1   1   8      384.29      343.85      6.63 o 
   2   1   8      262.54      250.24      8.36 o 
   3   1   8       40.55       46.31      2.84 o 
   4   1   8        5.48        5.13      2.71 o 
   5   1   8        0.18       -1.34      1.93 o 
  -9   2   8        4.32        4.05      1.24 o 
  -8   2   8        0.69        0.81      0.93 o 
  -7   2   8        1.82        1.07      1.16 o 
  -6   2   8        2.08        2.60      0.75 o 
  -5   2   8       15.47       15.18      1.27 o 
  -4   2   8       75.24       74.65      3.40 o 
  -3   2   8      156.54      156.08      3.46 o 
  -2   2   8      105.97      100.64      3.06 o 
  -1   2   8      117.44      112.96      3.52 o 
   0   2   8      482.93      488.88      6.55 o 
   1   2   8       46.11       43.95      1.83 o 
   2   2   8       55.20       51.76      2.13 o 
   3   2   8        9.07        7.72      1.28 o 
   4   2   8       20.31       24.59      2.50 o 
   5   2   8        0.07       -1.51      2.11 o 
  -9   3   8       10.54       11.62      1.96 o 
  -8   3   8        4.13        5.31      1.15 o 
  -7   3   8        1.46        2.21      1.35 o 
  -6   3   8        9.04        8.83      1.15 o 
  -5   3   8       17.64       19.85      1.40 o 
  -4   3   8       88.32       80.37      2.16 o 
  -3   3   8       17.79       18.50      1.49 o 
  -2   3   8      365.69      369.48      6.98 o 
  -1   3   8       59.66       70.78      1.88 o 
   0   3   8       37.77       38.00      1.86 o 
   1   3   8      113.18      110.25      3.78 o 
   2   3   8      193.19      190.68      3.54 o 
   3   3   8       25.32       28.23      3.24 o 
   4   3   8       17.22       15.01      2.47 o 
   5   3   8        1.87        2.69      1.65 o 
  -9   4   8        0.94        0.04      1.08 o 
  -8   4   8        0.45       -0.62      0.85 o 
  -7   4   8       23.15       20.37      1.76 o 
  -6   4   8       20.94       21.12      1.60 o 
  -5   4   8        2.57        2.44      0.80 o 
  -4   4   8       21.61       22.19      1.28 o 
  -3   4   8        1.81        3.22      1.00 o 
  -2   4   8       66.77       67.35      2.63 o 
  -1   4   8        2.49        2.42      0.45 o 
   0   4   8      204.20      186.32      4.04 o 
   1   4   8      162.41      144.29      3.86 o 
   2   4   8       13.96       14.42      1.70 o 
   3   4   8        0.08        1.08      1.10 o 
   4   4   8       17.55       14.24      1.65 o 
   5   4   8        0.01        0.25      1.18 o 
  -9   5   8        0.21       -0.97      1.13 o 
  -8   5   8        1.92        1.60      1.11 o 
  -7   5   8        0.58        0.63      0.90 o 
  -6   5   8        5.71        5.73      1.07 o 
  -5   5   8        3.05        2.64      0.77 o 
  -4   5   8        6.33        4.89      0.78 o 
  -3   5   8      347.29      350.27      8.91 o 
  -2   5   8        0.52        0.57      0.83 o 
  -1   5   8        4.87        5.47      1.56 o 
   0   5   8       31.64       31.01      1.63 o 
   1   5   8      109.20       96.15      3.07 o 
   2   5   8        5.59        2.76      1.11 o 
   3   5   8       34.61       34.63      2.26 o 
   4   5   8        3.83        3.06      2.17 o 
   5   5   8        0.04       -0.53      1.36 o 
  -9   6   8        3.57        1.85      1.57 o 
  -8   6   8        3.17        2.69      1.22 o 
  -7   6   8        2.70        3.23      1.06 o 
  -6   6   8       16.76       15.60      1.44 o 
  -5   6   8       14.12       16.24      1.30 o 
  -4   6   8       69.14       72.94      2.30 o 
  -3   6   8       97.15       89.87      3.34 o 
  -2   6   8       39.61       41.02      2.25 o 
  -1   6   8        3.62        1.82      1.36 o 
   0   6   8        1.45        1.42      0.98 o 
   1   6   8        5.27        3.23      1.00 o 
   2   6   8       11.07        9.01      1.41 o 
   3   6   8        2.03        1.16      1.11 o 
   4   6   8        0.12       -0.28      1.17 o 
   5   6   8        0.12        0.56      1.19 o 
  -9   7   8        5.51        2.79      3.77 o 
  -8   7   8        9.96       10.49      1.57 o 
  -7   7   8        2.19        2.24      1.43 o 
  -6   7   8       22.09       26.84      2.54 o 
  -5   7   8        2.21        1.64      0.81 o 
  -4   7   8       10.42        9.49      1.46 o 
  -3   7   8        0.35        0.69      0.97 o 
  -2   7   8        0.14        0.83      0.91 o 
  -1   7   8       11.40        4.94      1.74 o 
   0   7   8       23.74       23.05      1.46 o 
   1   7   8        1.88       -0.73      0.73 o 
   2   7   8       29.17       24.72      2.08 o 
   3   7   8       14.87       13.54      2.48 o 
   4   7   8        0.66       -1.04      1.04 o 
   5   7   8        0.64       -1.10      1.50 o 
  -9   8   8        2.20        3.99      2.43 o 
  -8   8   8       17.14       16.20      1.86 o 
  -7   8   8        7.07        8.43      1.36 o 
  -6   8   8       30.93       28.77      1.89 o 
  -5   8   8        0.01       -0.14      0.67 o 
  -4   8   8        0.07       -0.45      0.58 o 
  -3   8   8       72.86       61.86      2.97 o 
  -2   8   8        0.08        0.30      0.99 o 
  -1   8   8       41.42       35.07      3.55 o 
   0   8   8      238.16      198.89     11.88 o 
   1   8   8       13.91       10.19      1.16 o 
   2   8   8       10.64        8.50      1.21 o 
   3   8   8        0.18       -0.03      1.12 o 
   4   8   8        0.19       -1.04      1.24 o 
   5   8   8        0.12       -0.26      1.41 o 
  -8   9   8       55.15       63.70      3.74 o 
  -7   9   8       32.04       35.23      2.35 o 
  -6   9   8        6.73        7.14      1.18 o 
  -5   9   8        0.76        0.40      0.65 o 
  -4   9   8       37.99       35.76      1.36 o 
  -3   9   8       14.95       14.06      1.45 o 
  -2   9   8      135.67      130.57      3.43 o 
  -1   9   8       97.71       95.53      3.49 o 
   0   9   8       16.14       20.56      1.27 o 
   1   9   8       98.40       83.35      2.57 o 
   2   9   8        2.03        2.04      1.01 o 
   3   9   8        0.52       -0.18      1.14 o 
   4   9   8        0.78        1.20      1.28 o 
  -8  10   8       18.94       21.60      2.53 o 
  -7  10   8        1.24        0.60      0.98 o 
  -6  10   8        7.30        6.56      1.18 o 
  -5  10   8       10.52       11.88      1.08 o 
  -4  10   8       13.51       15.63      1.04 o 
  -3  10   8       85.03       86.44      4.12 o 
  -2  10   8       27.83       26.37      1.90 o 
  -1  10   8       42.76       38.44      5.45 o 
   0  10   8       34.30       27.86      1.71 o 
   1  10   8       64.68       65.36      2.83 o 
   2  10   8       32.90       29.67      1.97 o 
   3  10   8        0.06        0.34      1.02 o 
   4  10   8        0.54        2.36      1.39 o 
  -8  11   8        0.00       -0.72      1.28 o 
  -7  11   8        7.80        6.51      1.59 o 
  -6  11   8        3.89        3.25      1.09 o 
  -5  11   8       19.22       21.14      1.40 o 
  -4  11   8       10.45       11.93      1.20 o 
  -3  11   8       39.85       38.60      4.35 o 
  -2  11   8        7.37        3.67      1.11 o 
  -1  11   8       24.70       25.20      2.31 o 
   0  11   8      218.91      205.10      3.96 o 
   1  11   8       95.76       83.91      3.71 o 
   2  11   8       18.58       19.61      3.30 o 
   3  11   8        0.03        0.34      1.29 o 
   4  11   8        9.55        8.02      1.89 o 
  -8  12   8        0.85        2.00      1.48 o 
  -7  12   8        2.18        2.57      1.28 o 
  -6  12   8        0.12        1.30      0.94 o 
  -5  12   8        0.11       -0.75      0.78 o 
  -4  12   8        7.13        6.43      0.71 o 
  -3  12   8       33.53       35.49      2.45 o 
  -2  12   8      138.00      136.99      2.69 o 
  -1  12   8       26.21       23.42      1.37 o 
   0  12   8        0.55        0.37      0.66 o 
   1  12   8        0.66       -0.44      0.64 o 
   2  12   8        1.67        3.22      1.30 o 
   3  12   8       15.83       16.25      2.10 o 
   4  12   8        7.94        6.80      2.89 o 
  -8  13   8        1.10        0.48      1.67 o 
  -7  13   8        4.87        4.80      1.49 o 
  -6  13   8        1.95        0.40      1.06 o 
  -5  13   8        7.45        8.70      1.13 o 
  -4  13   8        2.68        2.01      0.63 o 
  -3  13   8       27.06       26.47      1.47 o 
  -2  13   8       49.91       50.69      2.32 o 
  -1  13   8        2.95        3.77      0.67 o 
   0  13   8        0.16        1.20      0.68 o 
   1  13   8       30.08       28.31      1.56 o 
   2  13   8        0.66       -0.21      0.81 o 
   3  13   8        9.86       10.99      3.07 o 
   4  13   8        3.89        1.96      2.06 o 
  -7  14   8        4.52        4.21      1.51 o 
  -6  14   8        0.11        0.90      0.87 o 
  -5  14   8       31.07       32.43      1.65 o 
  -4  14   8      121.61      135.48      2.48 o 
  -3  14   8        0.52        0.02      0.57 o 
  -2  14   8       17.08       14.08      0.89 o 
  -1  14   8        0.16        0.44      0.92 o 
   0  14   8        4.11        5.68      1.03 o 
   1  14   8        3.78        3.09      1.12 o 
   2  14   8        6.12        9.19      1.69 o 
   3  14   8        0.21       -0.11      1.41 o 
  -7  15   8        3.98        4.35      2.37 o 
  -6  15   8        8.03        8.33      1.42 o 
  -5  15   8        0.00        0.22      0.79 o 
  -4  15   8        3.23        4.85      0.86 o 
  -3  15   8        2.58        1.37      0.76 o 
  -2  15   8        3.04        2.53      0.72 o 
  -1  15   8       15.38       17.50      1.28 o 
   0  15   8        0.23       -0.23      0.76 o 
   1  15   8        6.81        7.04      1.11 o 
   2  15   8       32.98       35.76      1.96 o 
   3  15   8        0.75       -0.59      1.02 o 
  -6  16   8        0.21       -0.56      1.14 o 
  -5  16   8        0.01        1.09      0.89 o 
  -4  16   8        5.01        4.04      0.91 o 
  -3  16   8        0.68        0.60      0.83 o 
  -2  16   8        0.61        0.47      0.71 o 
  -1  16   8       21.52       24.59      1.56 o 
   0  16   8        6.65        7.35      1.12 o 
   1  16   8        7.10        7.99      1.24 o 
   2  16   8        6.71        7.73      1.29 o 
  -6  17   8        0.16        0.58      1.02 o 
  -5  17   8        0.56        0.16      0.90 o 
  -4  17   8        2.87        2.65      0.95 o 
  -3  17   8        3.41        4.13      1.34 o 
  -2  17   8        1.41        1.28      0.85 o 
  -1  17   8       27.21       32.25      1.80 o 
   0  17   8        3.43        1.71      0.96 o 
   1  17   8        2.98        3.76      1.13 o 
   2  17   8        0.00       -0.54      1.18 o 
  -5  18   8        0.33       -0.06      1.16 o 
  -4  18   8        6.07        3.65      1.07 o 
  -3  18   8        1.27        1.93      0.86 o 
  -2  18   8        1.84        2.39      0.89 o 
  -1  18   8       19.80       20.76      1.61 o 
   0  18   8       43.28       53.62      2.49 o 
   1  18   8        0.03       -0.29      1.58 o 
  -5  19   8        0.00       -0.19      1.03 o 
  -4  19   8        0.04       -0.87      0.87 o 
  -3  19   8       17.45       17.53      2.43 o 
  -2  19   8        6.42        7.76      1.27 o 
  -1  19   8        4.62        3.84      1.17 o 
   0  19   8       15.22       19.01      1.71 o 
   1  19   8       93.50      110.17      3.24 o 
  -4  20   8        1.83       -0.03      1.67 o 
  -3  20   8        0.52        1.27      1.16 o 
  -2  20   8        3.26        4.33      1.21 o 
  -1  20   8        0.36        0.43      1.70 o 
   0  20   8        0.58        0.21      1.29 o 
  -9   1   9        1.46        2.32      1.28 o 
  -8   1   9        7.43        7.83      1.39 o 
  -7   1   9        2.71        1.14      1.00 o 
  -6   1   9       14.92       11.92      1.53 o 
  -5   1   9       14.47       12.13      1.97 o 
  -4   1   9       24.19       20.05      1.54 o 
  -3   1   9      172.57      158.73      3.65 o 
  -2   1   9      356.50      337.36      5.98 o 
  -1   1   9      135.58      128.27      3.25 o 
   0   1   9      607.66      557.57      9.29 o 
   1   1   9        0.62        1.35      0.89 o 
   2   1   9        6.02        3.09      1.50 o 
   3   1   9        1.40        0.01      1.16 o 
   4   1   9        1.80        1.84      1.49 o 
  -9   2   9        3.43        2.96      1.35 o 
  -8   2   9       10.06       11.83      1.63 o 
  -7   2   9       23.09       24.73      2.66 o 
  -6   2   9        5.63        4.05      1.31 o 
  -5   2   9        1.84        0.67      0.72 o 
  -4   2   9       79.56       82.94      2.64 o 
  -3   2   9      498.94      481.42      7.89 o 
  -2   2   9      817.83      776.87     11.57 o 
  -1   2   9      190.09      150.01      3.51 o 
   0   2   9       19.67       21.83      2.26 o 
   1   2   9       16.08       16.82      1.66 o 
   2   2   9       13.47       11.24      1.93 o 
   3   2   9        0.03        1.64      2.52 o 
   4   2   9        0.39        0.95      1.45 o 
  -9   3   9        0.73        1.08      2.12 o 
  -8   3   9       11.49       15.63      1.75 o 
  -7   3   9        6.31        5.99      1.97 o 
  -6   3   9        4.39        5.35      1.17 o 
  -5   3   9        1.27        0.87      0.75 o 
  -4   3   9      106.47      106.70      4.44 o 
  -3   3   9       51.26       52.95      1.95 o 
  -2   3   9      232.64      225.47      6.31 o 
  -1   3   9        7.70        9.84      4.12 o 
   0   3   9       10.64        7.24      1.01 o 
   1   3   9        6.84        7.91      1.05 o 
   2   3   9        2.14        1.82      0.91 o 
   3   3   9        0.39       -0.62      1.14 o 
   4   3   9        1.10       -0.86      1.37 o 
  -9   4   9        0.05       -0.53      1.15 o 
  -8   4   9        1.44        1.21      1.07 o 
  -7   4   9        6.74        9.10      1.87 o 
  -6   4   9        1.15        1.57      0.88 o 
  -5   4   9       66.65       76.30      3.72 o 
  -4   4   9       50.69       51.25      2.29 o 
  -3   4   9       28.52       31.37      2.08 o 
  -2   4   9      134.13      130.33      3.34 o 
  -1   4   9        6.56        8.53      1.04 o 
   0   4   9       53.27       49.49      2.17 o 
   1   4   9       38.41       37.68      2.24 o 
   2   4   9        0.72       -0.34      0.75 o 
   3   4   9        4.16        6.21      1.27 o 
   4   4   9        2.34        1.80      1.23 o 
  -9   5   9        0.07       -0.97      1.16 o 
  -8   5   9        3.30        1.59      1.15 o 
  -7   5   9       11.26       11.19      1.43 o 
  -6   5   9        2.74        3.21      0.97 o 
  -5   5   9      142.74      144.38      7.01 o 
  -4   5   9      317.20      310.56      5.02 o 
  -3   5   9        0.90        1.00      1.02 o 
  -2   5   9        9.99        7.14      1.83 o 
  -1   5   9       11.83       15.17      1.17 o 
   0   5   9        8.62        9.02      1.16 o 
   1   5   9        4.07        1.10      0.95 o 
   2   5   9        0.40        0.05      1.05 o 
   3   5   9        2.88        1.55      1.04 o 
   4   5   9        0.48       -1.07      1.07 o 
  -9   6   9        3.48        2.47      1.35 o 
  -8   6   9        3.04        3.10      1.29 o 
  -7   6   9        5.57        3.64      1.13 o 
  -6   6   9       34.51       35.91      3.11 o 
  -5   6   9        3.61        5.17      0.98 o 
  -4   6   9        1.98        0.50      0.70 o 
  -3   6   9      157.07      140.82      4.39 o 
  -2   6   9      199.12      180.20      4.93 o 
  -1   6   9      185.53      163.54      6.54 o 
   0   6   9       12.68       10.35      1.26 o 
   1   6   9       67.52       60.49      2.61 o 
   2   6   9        1.40        0.48      1.05 o 
   3   6   9        2.51        1.89      1.31 o 
   4   6   9        7.86        6.21      1.45 o 
  -8   7   9       12.96       11.70      1.62 o 
  -7   7   9        0.31       -0.19      1.75 o 
  -6   7   9        0.10       -0.81      0.94 o 
  -5   7   9       34.70       35.16      2.79 o 
  -4   7   9       46.35       47.99      1.68 o 
  -3   7   9      262.10      250.94      7.20 o 
  -2   7   9       17.87       12.61      1.76 o 
  -1   7   9       30.51       26.04      3.13 o 
   0   7   9       66.48       63.92      2.40 o 
   1   7   9        4.74        6.13      1.26 o 
   2   7   9        7.87        9.25      1.54 o 
   3   7   9        4.10        6.94      1.63 o 
   4   7   9        0.04       -0.37      1.40 o 
  -8   8   9        5.18        2.87      1.95 o 
  -7   8   9        9.24        8.75      1.37 o 
  -6   8   9        0.26       -0.81      0.81 o 
  -5   8   9       27.03       29.78      1.67 o 
  -4   8   9       97.58       94.54      2.28 o 
  -3   8   9        0.73       -0.40      0.96 o 
  -2   8   9        3.56        1.62      1.87 o 
  -1   8   9      125.13      114.66      5.69 o 
   0   8   9        2.28        0.43      0.80 o 
   1   8   9        5.00        2.24      1.07 o 
   2   8   9        1.80        0.17      1.01 o 
   3   8   9        0.32        0.43      1.12 o 
   4   8   9        3.14        1.34      1.96 o 
  -8   9   9        1.42        0.03      1.73 o 
  -7   9   9        6.33        6.46      1.31 o 
  -6   9   9        0.01       -0.11      0.83 o 
  -5   9   9        0.25       -0.29      0.70 o 
  -4   9   9        4.53        6.72      1.57 o 
  -3   9   9        3.19        6.73      2.20 o 
  -2   9   9        6.66        5.71      1.44 o 
  -1   9   9       45.42       41.18      4.19 o 
   0   9   9       25.86       17.07      1.90 o 
   1   9   9        0.84        0.43      0.95 o 
   2   9   9       10.19       10.76      1.68 o 
   3   9   9        0.00       -0.16      1.85 o 
   4   9   9        0.89        0.02      1.57 o 
  -8  10   9        0.88        0.28      1.34 o 
  -7  10   9        0.16        0.91      1.02 o 
  -6  10   9        4.38        4.02      1.08 o 
  -5  10   9        2.71        1.42      0.99 o 
  -4  10   9        0.01        0.85      1.48 o 
  -3  10   9       14.80       13.23      2.15 o 
  -2  10   9       53.97       41.47      3.04 o 
  -1  10   9       67.46       52.93      4.32 o 
   0  10   9        0.11       -0.59      0.78 o 
   1  10   9        1.55       -0.09      0.96 o 
   2  10   9        1.86        0.81      1.04 o 
   3  10   9        0.17        0.61      1.36 o 
  -8  11   9        2.48        4.05      1.60 o 
  -7  11   9        4.58        3.19      1.23 o 
  -6  11   9        0.57        0.20      0.91 o 
  -5  11   9        5.05        4.80      1.41 o 
  -4  11   9       32.17       38.38      1.59 o 
  -3  11   9        2.87        2.58      1.29 o 
  -2  11   9       48.98       50.41      3.42 o 
  -1  11   9       10.15       10.62      2.67 o 
   0  11   9        0.25       -0.72      0.85 o 
   1  11   9       11.02       11.74      1.34 o 
   2  11   9       12.20       10.75      1.83 o 
   3  11   9        1.33        1.49      1.46 o 
  -7  12   9        3.23        2.80      1.52 o 
  -6  12   9        0.03        0.80      2.03 o 
  -5  12   9        2.47        2.21      0.83 o 
  -4  12   9        0.02       -0.05      0.59 o 
  -3  12   9        3.86        2.39      1.13 o 
  -2  12   9        6.39        4.00      1.37 o 
  -1  12   9        0.26        0.21      1.30 o 
   0  12   9        6.40        6.37      1.07 o 
   1  12   9        0.15       -0.08      0.93 o 
   2  12   9       10.73        7.73      2.59 o 
   3  12   9        6.71        7.46      1.79 o 
  -7  13   9        0.01        0.49      1.26 o 
  -6  13   9        6.68       10.40      3.15 o 
  -5  13   9        0.29        0.77      0.80 o 
  -4  13   9       15.97       15.00      1.14 o 
  -3  13   9        2.98        3.67      1.21 o 
  -2  13   9       16.40       16.17      2.84 o 
  -1  13   9        0.26        1.11      0.71 o 
   0  13   9       10.39       10.78      1.29 o 
   1  13   9        1.29        0.54      1.07 o 
   2  13   9        0.55        0.34      1.24 o 
   3  13   9        3.22        5.61      2.79 o 
  -7  14   9        1.22        0.75      1.28 o 
  -6  14   9        0.65        1.74      1.17 o 
  -5  14   9       18.34       19.13      1.60 o 
  -4  14   9       36.45       37.00      2.11 o 
  -3  14   9        4.00        6.34      1.41 o 
  -2  14   9       12.14       10.72      1.56 o 
  -1  14   9        1.85        3.71      1.26 o 
   0  14   9       25.02       31.82      3.67 o 
   1  14   9        2.00        2.79      1.31 o 
   2  14   9        0.60        1.95      1.39 o 
  -6  15   9        9.24        9.08      2.45 o 
  -5  15   9        0.38        0.84      0.96 o 
  -4  15   9       25.36       26.31      1.62 o 
  -3  15   9       48.53       55.66      2.53 o 
  -2  15   9       18.24       21.97      2.84 o 
  -1  15   9        4.16        1.98      0.99 o 
   0  15   9        0.18        1.23      1.09 o 
   1  15   9        0.21       -1.15      1.15 o 
   2  15   9        0.03       -1.10      1.29 o 
  -6  16   9       12.54       11.95      2.85 o 
  -5  16   9        1.18        1.01      1.12 o 
  -4  16   9        1.15        1.07      0.91 o 
  -3  16   9       53.10       54.58      2.17 o 
  -2  16   9        0.65        0.20      1.24 o 
  -1  16   9        5.01        3.77      1.21 o 
   0  16   9        1.30        2.24      1.23 o 
   1  16   9        1.55        2.70      1.36 o 
  -5  17   9        7.37        5.78      2.41 o 
  -4  17   9        1.27        1.88      1.02 o 
  -3  17   9       16.97       16.40      1.52 o 
  -2  17   9        0.29       -0.72      1.16 o 
  -1  17   9       21.87       28.70      2.22 o 
   0  17   9       31.81       38.96      5.49 o 
   1  17   9        1.41        2.18      1.96 o 
  -5  18   9        1.23        0.51      1.39 o 
  -4  18   9        2.71        3.65      1.12 o 
  -3  18   9        3.31        1.32      1.00 o 
  -2  18   9       12.38       12.48      1.29 o 
  -1  18   9       21.97       27.70      1.74 o 
   0  18   9        0.20        0.23      1.27 o 
  -3  19   9        1.07        1.04      0.90 o 
  -2  19   9        9.00        8.28      1.25 o 
  -1  19   9        1.12        1.51      1.93 o 
  -9   0  10        7.06        7.75      2.75 o 
  -8   0  10        0.26        1.09      1.86 o 
  -7   0  10        2.80        4.64      1.93 o 
  -6   0  10       32.17       34.64      3.31 o 
  -5   0  10        0.14       -0.39      1.12 o 
  -4   0  10        1.24        1.13      1.17 o 
  -3   0  10       66.04       59.95      3.25 o 
  -2   0  10      221.40      206.08      6.34 o 
  -1   0  10        5.58       13.39      1.94 o 
   0   0  10       14.66       14.23      2.10 o 
   1   0  10        8.04        8.69      2.02 o 
   2   0  10        4.15        2.01      1.81 o 
   3   0  10        5.78        5.18      2.22 o 
   4   0  10        0.16        1.77      2.39 o 
  -9   1  10        0.55        0.29      1.56 o 
  -8   1  10       13.64       16.12      2.12 o 
  -7   1  10        0.05       -1.27      1.63 o 
  -6   1  10        0.29       -0.64      0.89 o 
  -5   1  10       57.69       61.32      2.55 o 
  -4   1  10       40.11       41.43      2.04 o 
  -3   1  10        0.04       -0.24      0.73 o 
  -2   1  10       12.12       10.73      1.19 o 
  -1   1  10       10.92        8.03      1.11 o 
   0   1  10        6.24        5.15      1.08 o 
   1   1  10        3.28        2.26      1.07 o 
   2   1  10        5.21        7.29      1.51 o 
   3   1  10        1.19        1.21      3.32 o 
   4   1  10        0.02       -1.27      1.37 o 
  -9   2  10        2.80        0.43      1.50 o 
  -8   2  10        0.03       -0.49      2.29 o 
  -7   2  10        2.48        1.63      1.19 o 
  -6   2  10        1.01        0.03      1.22 o 
  -5   2  10       25.38       25.60      3.47 o 
  -4   2  10       54.14       54.82      2.27 o 
  -3   2  10       34.02       30.50      1.76 o 
  -2   2  10      139.47      126.52      3.24 o 
  -1   2  10        3.22        0.72      0.71 o 
   0   2  10        0.54        1.86      0.88 o 
   1   2  10        0.38        0.10      0.87 o 
   2   2  10        2.83        3.57      1.33 o 
   3   2  10        2.02        0.28      1.39 o 
  -8   3  10        0.65        1.56      1.70 o 
  -7   3  10        2.58        1.83      1.17 o 
  -6   3  10        5.62        5.83      1.83 o 
  -5   3  10      136.11      135.90      6.35 o 
  -4   3  10      266.61      261.63      5.39 o 
  -3   3  10       10.31        9.81      2.79 o 
  -2   3  10       10.29        8.77      1.04 o 
  -1   3  10       10.93        9.17      2.63 o 
   0   3  10        0.08       -0.75      0.75 o 
   1   3  10        0.02       -0.06      0.92 o 
   2   3  10        1.15        0.96      1.18 o 
   3   3  10        2.54        4.10      1.59 o 
  -8   4  10        5.26        4.92      1.53 o 
  -7   4  10       66.76       66.16      3.68 o 
  -6   4  10       63.54       65.19      2.91 o 
  -5   4  10      173.17      168.19      7.36 o 
  -4   4  10      377.39      361.91      6.69 o 
  -3   4  10       10.75        9.26      1.02 o 
  -2   4  10       20.76       18.57      1.29 o 
  -1   4  10       27.21       25.95      3.62 o 
   0   4  10        0.70        0.66      0.85 o 
   1   4  10        0.52       -0.70      0.70 o 
   2   4  10        4.08        5.00      2.72 o 
   3   4  10        3.55        3.57      1.53 o 
  -8   5  10       14.92       14.81      1.76 o 
  -7   5  10       24.78       29.95      2.42 o 
  -6   5  10       87.56       92.98      3.88 o 
  -5   5  10       40.48       40.36      2.91 o 
  -4   5  10       15.79       19.07      5.27 o 
  -3   5  10        4.23        3.24      0.74 o 
  -2   5  10       15.32       12.96      1.09 o 
  -1   5  10        1.63        4.90      0.73 o 
   0   5  10        0.01        1.03      0.70 o 
   1   5  10        1.11        2.18      1.11 o 
   2   5  10       29.66       34.91      2.14 o 
   3   5  10       17.50       22.21      2.01 o 
  -8   6  10        0.59       -0.25      1.19 o 
  -7   6  10       18.70       16.77      1.71 o 
  -6   6  10       25.10       27.44      1.88 o 
  -5   6  10       46.02       41.81      2.18 o 
  -4   6  10        1.19        0.79      1.35 o 
  -3   6  10       24.79       22.43      3.05 o 
  -2   6  10        0.97        1.88      1.59 o 
  -1   6  10        6.66        4.09      1.58 o 
   0   6  10        5.32        3.25      1.28 o 
   1   6  10        0.00        0.27      1.03 o 
   2   6  10        0.96        1.27      1.24 o 
   3   6  10        1.72        1.17      1.11 o 
  -8   7  10        2.71        1.94      1.19 o 
  -7   7  10       27.91       27.61      3.31 o 
  -6   7  10       64.78       64.97      4.43 o 
  -5   7  10       18.09       18.56      1.55 o 
  -4   7  10       31.17       29.56      3.50 o 
  -3   7  10        0.52       -1.04      1.50 o 
  -2   7  10        9.52        7.27      2.20 o 
  -1   7  10       22.71       24.07      1.52 o 
   0   7  10        0.03        1.04      0.88 o 
   1   7  10        0.45        1.70      1.08 o 
   2   7  10       12.56       16.96      2.01 o 
   3   7  10        2.04        1.39      1.49 o 
  -8   8  10        8.19        9.23      1.61 o 
  -7   8  10        1.59        1.58      1.20 o 
  -6   8  10        0.13       -0.82      0.82 o 
  -5   8  10        1.16        0.49      0.78 o 
  -4   8  10       26.73       27.29      3.84 o 
  -3   8  10       87.03       73.69      6.22 o 
  -2   8  10       52.96       48.19      3.95 o 
  -1   8  10        8.59       10.71      1.13 o 
   0   8  10        0.14        0.08      0.87 o 
   1   8  10        1.42        1.45      1.09 o 
   2   8  10        0.31       -0.62      1.79 o 
   3   8  10        1.02        2.17      2.64 o 
  -8   9  10        0.01       -1.04      1.04 o 
  -7   9  10        0.01       -0.60      0.96 o 
  -6   9  10        6.63        8.38      1.29 o 
  -5   9  10       34.56       33.74      1.78 o 
  -4   9  10        5.45        2.73      1.37 o 
  -3   9  10        5.10        3.84      1.39 o 
  -2   9  10        0.24        1.33      1.68 o 
  -1   9  10       17.75       17.83      1.36 o 
   0   9  10        7.98       10.09      1.39 o 
   1   9  10        5.36        9.50      1.51 o 
   2   9  10        0.20       -0.69      1.54 o 
   3   9  10        0.46        0.66      1.38 o 
  -7  10  10        3.41        2.06      1.10 o 
  -6  10  10        0.00        0.26      0.86 o 
  -5  10  10        7.03        6.30      1.06 o 
  -4  10  10       65.58       77.27      3.83 o 
  -3  10  10        2.53        1.99      1.41 o 
  -2  10  10        0.46       -1.05      1.58 o 
  -1  10  10        3.37        7.50      2.40 o 
   0  10  10       28.44       23.57      2.76 o 
   1  10  10        0.06        0.31      1.39 o 
   2  10  10        0.00       -0.19      1.22 o 
  -7  11  10       10.54       13.35      1.64 o 
  -6  11  10        1.26        1.43      0.96 o 
  -5  11  10        2.93        2.64      0.92 o 
  -4  11  10        3.18        3.40      1.69 o 
  -3  11  10       17.33       17.44      2.26 o 
  -2  11  10        5.64        8.47      2.64 o 
  -1  11  10        4.49        7.87      2.61 o 
   0  11  10        0.23        0.34      1.02 o 
   1  11  10        1.66        1.06      1.16 o 
   2  11  10        0.22       -0.60      1.17 o 
  -7  12  10        4.17        1.89      2.53 o 
  -6  12  10        3.27        2.97      1.13 o 
  -5  12  10        0.06        0.78      0.88 o 
  -4  12  10        2.05        1.36      1.41 o 
  -3  12  10        0.02       -0.90      1.28 o 
  -2  12  10       16.42       16.83      3.34 o 
  -1  12  10        5.18        3.93      2.21 o 
   0  12  10        5.21        1.64      1.32 o 
   1  12  10        2.25        5.65      2.13 o 
   2  12  10        2.15        0.52      1.36 o 
  -6  13  10        1.07        1.72      1.65 o 
  -5  13  10        9.05       10.47      1.29 o 
  -4  13  10       51.24       56.53      4.86 o 
  -3  13  10        3.25        1.35      1.38 o 
  -2  13  10        1.74        2.16      2.13 o 
  -1  13  10        0.35       -0.01      0.79 o 
   0  13  10        1.98        1.41      1.33 o 
   1  13  10        3.48        4.83      2.16 o 
  -6  14  10       12.50       12.81      1.80 o 
  -5  14  10       26.24       32.75      2.71 o 
  -4  14  10        0.15        0.92      0.71 o 
  -3  14  10        7.67        8.91      2.67 o 
  -2  14  10        0.69        1.35      1.55 o 
  -1  14  10        0.87       -0.21      0.79 o 
   0  14  10        0.76        0.90      1.11 o 
   1  14  10        7.08       10.51      3.87 o 
  -6  15  10        4.74        5.23      1.71 o 
  -5  15  10       22.04       25.00      1.83 o 
  -4  15  10        0.94        0.48      0.83 o 
  -3  15  10       14.29       11.85      2.22 o 
  -2  15  10        0.10       -1.06      2.16 o 
  -1  15  10        0.01       -0.32      0.91 o 
   0  15  10        2.26        3.99      1.24 o 
   1  15  10        5.24        5.23      2.06 o 
  -5  16  10       17.47       19.31      1.70 o 
  -4  16  10        0.73        0.22      0.93 o 
  -3  16  10        6.49       10.02      1.59 o 
  -2  16  10        0.79       -0.25      0.88 o 
  -1  16  10       13.46       17.12      1.74 o 
   0  16  10        0.59       -1.38      1.38 o 
  -4  17  10        5.01        5.17      1.14 o 
  -3  17  10        6.68        8.51      1.24 o 
  -2  17  10        0.03        1.18      1.05 o 
  -1  17  10        0.75        0.73      1.15 o 
  -8   1  11        0.65        0.24      1.25 o 
  -7   1  11        0.15       -0.33      1.08 o 
  -6   1  11        3.08        3.31      1.39 o 
  -5   1  11        9.94        7.78      1.30 o 
  -4   1  11       30.87       30.62      2.59 o 
  -3   1  11       12.75       10.57      1.29 o 
  -2   1  11        3.63        4.00      0.97 o 
  -1   1  11       14.38       14.33      2.62 o 
   0   1  11        5.57        9.07      1.37 o 
   1   1  11        0.42        1.80      1.09 o 
   2   1  11        2.80        1.78      1.36 o 
   3   1  11        6.92        6.80      1.87 o 
  -8   2  11        5.74        5.43      1.57 o 
  -7   2  11        1.08       -0.25      1.07 o 
  -6   2  11        2.76        2.37      1.15 o 
  -5   2  11        0.17       -0.12      0.85 o 
  -4   2  11       14.87       14.24      1.51 o 
  -3   2  11        0.05       -0.12      0.76 o 
  -2   2  11       16.19       16.57      1.50 o 
  -1   2  11        1.84        2.64      0.95 o 
   0   2  11        5.63        3.71      1.36 o 
   1   2  11        8.45        8.83      1.54 o 
   2   2  11        0.02        1.74      1.54 o 
  -8   3  11        1.37        3.37      1.49 o 
  -7   3  11       43.07       45.23      4.17 o 
  -6   3  11       54.63       58.03      2.75 o 
  -5   3  11        7.02        4.45      1.14 o 
  -4   3  11        5.19        5.11      1.08 o 
  -3   3  11        8.71        6.12      1.07 o 
  -2   3  11        1.94        2.17      0.82 o 
  -1   3  11        7.65        7.08      1.17 o 
   0   3  11       36.86       41.28      2.85 o 
   1   3  11       22.46       24.77      2.29 o 
   2   3  11        2.44        3.21      1.45 o 
  -8   4  11        1.39        0.79      1.25 o 
  -7   4  11        0.46        1.82      1.26 o 
  -6   4  11       27.93       29.31      2.24 o 
  -5   4  11        0.56        1.69      1.18 o 
  -4   4  11       10.15        9.83      1.27 o 
  -3   4  11        0.45        1.12      0.77 o 
  -2   4  11        1.66        1.10      0.80 o 
  -1   4  11        0.42        0.15      0.80 o 
   0   4  11        8.35       11.06      2.90 o 
   1   4  11        7.46       12.76      1.73 o 
   2   4  11       33.52       37.76      2.93 o 
  -8   5  11        1.24        0.71      1.40 o 
  -7   5  11       65.93       66.59      3.21 o 
  -6   5  11       89.77       85.29      3.26 o 
  -5   5  11        2.46        2.34      1.48 o 
  -4   5  11        5.25        6.56      1.09 o 
  -3   5  11        3.95        4.28      0.89 o 
  -2   5  11        6.94        6.52      1.54 o 
  -1   5  11        0.00        1.45      0.81 o 
   0   5  11        6.48        6.16      1.27 o 
   1   5  11        0.30        0.54      1.09 o 
   2   5  11        8.12        7.32      1.69 o 
  -8   6  11       16.79       17.30      2.26 o 
  -7   6  11        3.68        4.85      1.47 o 
  -6   6  11       32.01       30.77      2.27 o 
  -5   6  11       15.46       15.77      1.78 o 
  -4   6  11       22.11       18.42      1.50 o 
  -3   6  11        3.67        6.57      0.88 o 
  -2   6  11        4.28        6.65      0.96 o 
  -1   6  11        0.13       -0.25      1.88 o 
   0   6  11       18.13       19.09      1.41 o 
   1   6  11        2.40        2.05      0.99 o 
   2   6  11       26.48       29.06      2.10 o 
  -7   7  11        0.37       -0.02      1.22 o 
  -6   7  11        3.86        4.20      1.23 o 
  -5   7  11        4.05        5.03      1.13 o 
  -4   7  11        3.33        0.54      0.76 o 
  -3   7  11        3.07        3.58      1.99 o 
  -2   7  11        2.21        3.51      1.92 o 
  -1   7  11        0.22        0.08      1.16 o 
   0   7  11        6.71        8.45      2.59 o 
   1   7  11       22.98       30.19      1.94 o 
   2   7  11        1.66        1.41      1.12 o 
  -7   8  11        2.76        4.30      1.41 o 
  -6   8  11       19.01       22.14      2.30 o 
  -5   8  11        3.82        5.15      1.16 o 
  -4   8  11        6.79        1.07      1.77 o 
  -3   8  11       16.24       17.70      3.10 o 
  -2   8  11        3.55        0.90      1.73 o 
  -1   8  11        1.87        2.37      0.97 o 
   0   8  11        5.48        4.56      1.23 o 
   1   8  11        3.79        2.28      1.31 o 
   2   8  11        0.32        1.62      1.45 o 
  -7   9  11        0.21        1.40      1.25 o 
  -6   9  11        0.23       -0.47      1.74 o 
  -5   9  11       19.57       15.28      1.51 o 
  -4   9  11       10.55       11.88      2.75 o 
  -3   9  11        2.81        0.50      1.83 o 
  -2   9  11        1.69       -1.10      1.57 o 
  -1   9  11        0.15       -0.56      0.80 o 
   0   9  11        2.41        1.90      1.39 o 
   1   9  11        0.04        0.77      2.45 o 
   2   9  11        0.11        0.01      1.54 o 
  -7  10  11        1.86        2.21      1.29 o 
  -6  10  11        1.39       -0.50      1.07 o 
  -5  10  11        2.35        3.71      1.05 o 
  -4  10  11        0.01        1.70      1.95 o 
  -3  10  11        4.46        6.35      2.47 o 
  -2  10  11        1.51        2.08      2.13 o 
  -1  10  11        1.18        1.90      0.97 o 
   0  10  11        3.14        6.76      1.32 o 
   1  10  11        0.32        1.61      1.56 o 
  -6  11  11        0.01        0.13      0.97 o 
  -5  11  11        0.06        0.15      1.01 o 
  -4  11  11        0.03        1.45      2.02 o 
  -3  11  11        0.48        2.16      2.02 o 
  -2  11  11        3.92        1.77      2.24 o 
  -1  11  11        1.36        1.23      0.91 o 
   0  11  11       10.87       13.67      1.69 o 
   1  11  11        3.86        3.46      1.49 o 
  -6  12  11       16.15       17.81      2.01 o 
  -5  12  11        1.02        1.88      0.91 o 
  -4  12  11        0.02        2.53      1.53 o 
  -3  12  11        5.19        4.45      2.57 o 
  -2  12  11        1.69        1.96      2.20 o 
  -1  12  11        0.07       -0.85      0.85 o 
   0  12  11        3.12        1.76      1.24 o 
   1  12  11        0.21        0.91      1.68 o 
  -6  13  11        0.59        0.08      1.30 o 
  -5  13  11       15.42       17.16      1.65 o 
  -4  13  11        0.36        0.96      1.48 o 
  -3  13  11        0.46        5.12      2.74 o 
  -2  13  11        0.06       -0.52      2.01 o 
  -1  13  11        1.65        2.06      1.65 o 
   0  13  11        6.96        6.41      1.48 o 
  -5  14  11        6.00        9.25      1.39 o 
  -4  14  11        0.42       -1.19      1.43 o 
  -3  14  11        4.02        5.95      2.80 o 
  -2  14  11        0.81       -0.61      2.03 o 
  -1  14  11        0.32        1.05      1.12 o 
  -4  15  11        1.90        2.24      2.55 o 
  -1  15  11       12.32       21.50      2.14 o 
  -7   0  12        3.07        5.43      2.04 o 
  -6   0  12        0.12       -1.07      1.07 o 
  -5   0  12        3.92        2.85      1.62 o 
  -4   0  12       28.49       32.84      3.17 o 
  -3   0  12       23.62       32.86      3.12 o 
  -2   0  12       54.00       54.94      3.60 o 
  -1   0  12        9.71        7.38      1.92 o 
   0   0  12        1.93        1.66      1.52 o 
   1   0  12        1.55        1.48      1.76 o 
  -7   1  12        0.33        0.31      1.13 o 
  -6   1  12        1.52       -0.90      0.91 o 
  -5   1  12        2.96        3.26      1.09 o 
  -4   1  12        0.99        0.21      0.96 o 
  -3   1  12        2.77        2.04      1.02 o 
  -2   1  12       19.93       20.57      1.80 o 
  -1   1  12        2.68        4.48      1.16 o 
   0   1  12        1.04        0.95      1.05 o 
   1   1  12       12.81       17.91      2.25 o 
  -7   2  12        1.44        1.06      1.21 o 
  -6   2  12        0.40        1.22      1.05 o 
  -5   2  12        0.49       -0.41      0.91 o 
  -4   2  12       11.51       10.82      1.65 o 
  -3   2  12        0.27       -0.34      0.85 o 
  -2   2  12       28.39       34.10      2.09 o 
  -1   2  12        7.36       11.51      2.09 o 
   0   2  12        2.19        2.88      1.19 o 
   1   2  12        1.91        1.92      1.87 o 
  -7   3  12        0.42        0.82      1.22 o 
  -6   3  12        0.39       -0.82      1.03 o 
  -5   3  12        0.00       -1.08      1.19 o 
  -4   3  12        4.96        3.26      1.11 o 
  -3   3  12        0.52        0.40      0.93 o 
  -2   3  12       13.52       19.16      2.36 o 
  -1   3  12        3.85        2.57      1.09 o 
   0   3  12       34.09       38.10      2.96 o 
   1   3  12       50.43       62.65      5.83 o 
  -7   4  12        3.25        1.31      1.51 o 
  -6   4  12       10.09        6.80      1.43 o 
  -5   4  12        0.66        0.07      0.94 o 
  -4   4  12        0.01       -0.81      0.81 o 
  -3   4  12       11.19       14.96      1.53 o 
  -2   4  12        3.25        2.45      0.94 o 
  -1   4  12        0.01        0.25      0.90 o 
   0   4  12       16.51       17.93      2.11 o 
   1   4  12        9.82       10.05      1.77 o 
  -7   5  12        1.96        2.90      1.32 o 
  -6   5  12        0.03        0.64      1.08 o 
  -5   5  12        1.11        0.84      1.01 o 
  -4   5  12        2.69        3.22      1.04 o 
  -3   5  12        1.81        1.82      0.90 o 
  -2   5  12        1.20        2.65      0.97 o 
  -1   5  12        0.67        0.37      1.45 o 
   0   5  12       31.98       39.41      5.07 o 
   1   5  12       12.46       16.25      3.71 o 
  -7   6  12        0.76        0.53      1.20 o 
  -6   6  12        6.46        3.85      1.27 o 
  -5   6  12        0.88       -0.24      0.99 o 
  -4   6  12        0.71        1.04      1.48 o 
  -3   6  12        0.69        0.87      1.10 o 
  -2   6  12        0.01        0.54      0.85 o 
  -1   6  12       12.09       16.38      1.69 o 
   0   6  12        0.00        1.34      1.23 o 
   1   6  12        0.45        0.53      1.19 o 
  -7   7  12        0.88       -0.49      1.21 o 
  -6   7  12        3.06        1.51      1.16 o 
  -5   7  12        0.10        0.31      0.98 o 
  -4   7  12        4.52        2.91      0.98 o 
  -3   7  12        0.26        0.03      0.73 o 
  -2   7  12        7.58        9.76      1.20 o 
  -1   7  12        5.23        5.00      1.18 o 
   0   7  12        0.03        0.39      1.31 o 
   1   7  12        0.02        0.20      1.28 o 
  -6   8  12        0.05       -0.37      1.03 o 
  -5   8  12        0.74        1.06      1.36 o 
  -4   8  12        0.01       -0.84      1.70 o 
  -3   8  12        0.04       -0.04      1.88 o 
  -2   8  12        1.28       -0.39      2.49 o 
  -1   8  12        6.36        9.60      2.17 o 
   0   8  12        0.95        1.09      0.89 o 
  -6   9  12        0.67        0.96      1.14 o 
  -5   9  12        0.88        2.23      1.05 o 
  -4   9  12        1.48        3.16      2.20 o 
  -3   9  12        4.62        3.93      2.37 o 
  -2   9  12       32.63       41.92      1.45 o 
  -1   9  12        7.32        5.70      1.29 o 
   0   9  12        0.03        1.42      1.22 o 
  -6  10  12        0.05        0.56      1.09 o 
  -5  10  12        1.64        0.69      0.95 o 
  -4  10  12        0.02        1.93      2.16 o 
  -3  10  12        8.61       10.39      2.95 o 
  -2  10  12        0.78        1.84      2.33 o 
  -1  10  12        0.15        0.92      1.05 o 
   0  10  12        2.98        2.78      1.35 o 
  -5  11  12        0.25       -0.28      0.93 o 
  -4  11  12        0.91       -1.52      2.06 o 
  -3  11  12        0.70        3.16      2.31 o 
  -2  11  12       11.52       13.12      3.40 o 
  -1  11  12        0.07       -1.00      1.00 o 
  -4  12  12        0.78        1.28      2.41 o 
  -3  12  12        2.41       -2.11      2.11 o 
  -2  12  12       14.47       18.25      3.94 o 
  -3  13  12        0.03       -2.23      2.23 o 
  -6   1  13       13.65       11.71      1.74 o 
  -5   1  13        0.58        1.91      1.14 o 
  -4   1  13       74.15       87.58      3.37 o 
  -3   1  13        8.03       10.38      1.56 o 
  -2   1  13        7.47        8.83      1.49 o 
  -1   1  13        2.79        1.84      1.15 o 
   0   1  13        3.02        2.10      1.30 o 
  -6   2  13        2.18        4.46      1.34 o 
  -5   2  13        7.26        8.16      1.58 o 
  -4   2  13        0.86        1.33      1.19 o 
  -3   2  13        3.13        4.30      1.26 o 
  -2   2  13        5.85        4.99      1.27 o 
  -1   2  13        9.51       14.54      5.21 o 
   0   2  13       17.33       15.75      2.45 o 
  -6   3  13        2.60        2.02      1.22 o 
  -5   3  13        0.01        1.32      1.08 o 
  -4   3  13        0.00        0.20      1.02 o 
  -3   3  13        2.18        4.47      1.26 o 
  -2   3  13        5.31        5.71      1.33 o 
  -1   3  13        0.23       -0.99      1.00 o 
   0   3  13        6.52        7.35      1.67 o 
  -6   4  13        0.96        1.80      1.15 o 
  -5   4  13        0.01       -0.28      1.07 o 
  -4   4  13        0.41        0.62      1.02 o 
  -3   4  13        0.09       -0.55      0.92 o 
  -2   4  13       30.55       32.44      2.18 o 
  -1   4  13       30.19       33.55      2.46 o 
  -6   5  13        0.22        0.21      1.16 o 
  -5   5  13        0.24       -0.84      0.97 o 
  -4   5  13        0.38       -1.05      1.08 o 
  -3   5  13        0.79        0.96      1.06 o 
  -2   5  13        0.43        2.61      1.10 o 
  -1   5  13       13.75       14.63      1.76 o 
  -5   6  13        0.75        0.39      1.64 o 
  -4   6  13        1.83        1.39      1.09 o 
  -3   6  13        5.40        6.74      1.29 o 
  -2   6  13        7.49        6.42      1.29 o 
  -1   6  13       16.23       19.04      4.16 o 
  -5   7  13        0.51        0.04      1.05 o 
  -4   7  13        5.27        3.78      1.22 o 
  -3   7  13       17.93       24.77      1.77 o 
  -2   7  13        0.10        1.09      1.00 o 
  -1   7  13        1.46        2.09      1.20 o 
  -5   8  13        2.71        1.91      1.34 o 
  -4   8  13       21.25       28.29      1.97 o 
  -3   8  13        3.24        2.92      0.95 o 
  -2   8  13        1.72        3.82      1.11 o 
  -4   9  13        1.11        1.95      2.40 o 
  -3   9  13        2.28        1.93      2.22 o 
                                                 
